# Supplementary material for: Di-μ-aqua-bis­(μ-pyridazine-4-carboxyl­ato-κ2 N:N′)bis­[triaqua­(pyridazine-4-carboxyl­ato-κ2 O,O′)lead(II)] dihydrate
Source: Acta Crystallogr Sect E Struct Rep Online. 2009 Oct 3;65(Pt 11):m1291. doi: 10.1107/S1600536809039658 (PMC2971413; doi:10.1107/S1600536809039658)
Supplement: Supplementary file 1 [file e-65-m1291-sup1.cif]

##############################################################################
###                                                                        ###
###        Electronic paper (Acta Crystallographica Section E)             ###
###                                                                        ###
##############################################################################
#                                                                            #
# This CIF contains the data in a paper accepted for publication in Acta     #
# Crystallographica Section E. It conforms to the requirements of Notes      #
# for Authors for Section E, and has been peer reviewed under the auspices   #
# of the IUCr Commission on Journals.                                        #
#                                                                            #
# Full details of the Crystallographic Information File format               #
# are given in the paper "The Crystallographic Information File (CIF):       #
# a New Standard Archive File for Crystallography" by S. R. Hall, F. H.      #
# Allen and I. D. Brown [Acta Cryst. (1991), A47, 655-685].                  #
#                                                                            #
# The current version of the core CIF dictionary is obtainable from          #
# ftp://ftp.iucr.org/pub/cif_core.dic. The current version number is 2.4.    #
#                                                                            #
# Software is freely available for graphical display of the structure(s) in  #
# this CIF.  For information consult the CIF home page http://www.iucr.org/  #
# cif/home.html                                                              #
#                                                                            #
# This file may be used for bona fide research purposes within the           #
# scientific community so long as proper attribution is given to the journal # 
# article from which it was obtained.                                        #
#                                                                            #
##############################################################################
                                             
data_I
_audit_creation_method     SHELXL-97
_chemical_name_systematic
;
Di-\m-aqua-bis(\m-pyridazine-4-carboxylato-
\k^2^<i>N</i>:<i>N</i>')bis[triaqua(pyridazine-4-carboxylato-
\k^2^<i>O</i>,<i>O</i>')lead(II)] dihydrate
;
_chemical_name_common     ?
_chemical_formula_moiety     'C20 H28 N8 O16 Pb2, 2(H2 O)'
_chemical_formula_sum     'C20 H32 N8 O18 Pb2'
_chemical_formula_iupac     '[Pb2 (C5 H3 N2 O2)4 (H2 O)6], 2H2 O'
_chemical_formula_weight     1086.92
_chemical_melting_point     ?
_symmetry_cell_setting     triclinic
_symmetry_space_group_name_H-M     'P -1'
loop_
    _symmetry_equiv_pos_as_xyz
    'x, y, z'
    '-x, -y, -z'
_cell_length_a     7.0762(14)
_cell_length_b     9.2967(19)
_cell_length_c     12.830(3)
_cell_angle_alpha     92.05(3)
_cell_angle_beta     105.13(3)
_cell_angle_gamma     102.85(3)
_cell_volume     790.4(3)
_cell_formula_units_Z     1
_cell_measurement_reflns_used     25
_cell_measurement_theta_min     6
_cell_measurement_theta_max     15
_cell_measurement_temperature     293(2)
_exptl_crystal_description     plate
_exptl_crystal_colour     colourless
_exptl_crystal_size_max     0.351
_exptl_crystal_size_mid     0.184
_exptl_crystal_size_min     0.027
_exptl_crystal_density_diffrn     2.283
_exptl_crystal_density_meas     ?
_exptl_crystal_density_method     'not measured'
_exptl_crystal_F_000     516
_exptl_absorpt_coefficient_mu     10.728
_exptl_absorpt_correction_type     analytical
_exptl_absorpt_process_details     '(CrysAlis RED; Oxford Diffraction, 2008)'
_exptl_absorpt_correction_T_min     0.25437
_exptl_absorpt_correction_T_max     0.76239
_exptl_special_details
;
;
_diffrn_ambient_temperature     293(2)
_diffrn_radiation_type     MoK\a
_diffrn_radiation_wavelength     0.71073
_diffrn_radiation_source     'fine-focus sealed tube'
_diffrn_radiation_monochromator     graphite
_diffrn_measurement_device_type     'Kuma KM-4 four-circle'
_diffrn_measurement_method     'Profile data from \w/2\q'
_diffrn_detector_area_resol_mean     ?
_diffrn_reflns_number     4862
_diffrn_reflns_av_R_equivalents     0.0157
_diffrn_reflns_av_sigmaI/netI     0.0234
_diffrn_reflns_theta_min     1.65
_diffrn_reflns_theta_max     30.15
_diffrn_reflns_theta_full     30.15
_diffrn_measured_fraction_theta_max     0.968
_diffrn_measured_fraction_theta_full     0.968
_diffrn_reflns_limit_h_min     0
_diffrn_reflns_limit_h_max     9
_diffrn_reflns_limit_k_min     -13
_diffrn_reflns_limit_k_max     12
_diffrn_reflns_limit_l_min     -18
_diffrn_reflns_limit_l_max     16
_diffrn_standards_number     3
_diffrn_standards_interval_count     200
_diffrn_standards_interval_time     ?
_diffrn_standards_decay_%     1.2
_refine_special_details
;
Refinement of <i>F</i>^2^ against ALL reflections. The weighted <i>R</i>-factor
<i>wR</i> and goodness of fit <i>S</i> are based on <i>F</i>^2^, conventional
<i>R</i>-factors <i>R</i> are based on <i>F</i>, with <i>F</i> set to zero for
negative <i>F</i>^2^. The threshold expression of <i>F</i>^2^ >
\s(<i>F</i>^2^) is used only for calculating <i>R</i>-factors(gt) <i>etc</i>.
and is not relevant to the choice of reflections for refinement.
<i>R</i>-factors based on <i>F</i>^2^ are statistically about twice as large
as those based on <i>F</i>, and <i>R</i>- factors based on ALL data will be
even larger.
;
_reflns_number_total     4512
_reflns_number_gt     3958
_reflns_threshold_expression     I>2\s(I)
_refine_ls_structure_factor_coef     Fsqd
_refine_ls_matrix_type     full
_refine_ls_R_factor_all     0.0537
_refine_ls_R_factor_gt     0.0452
_refine_ls_wR_factor_gt     0.1170
_refine_ls_wR_factor_ref     0.1219
_refine_ls_goodness_of_fit_ref     1.064
_refine_ls_restrained_S_all     1.063
_refine_ls_number_reflns     4512
_refine_ls_number_parameters     253
_refine_ls_number_restraints     15
_refine_ls_hydrogen_treatment     mixed
_refine_ls_weighting_scheme     calc
_refine_ls_weighting_details
                 'calc w=1/[\s^2^(Fo^2^)+(0.1029P)^2^] where P=(Fo^2^+2Fc^2^)/3'
_atom_sites_solution_hydrogens     geom
_atom_sites_solution_primary     direct
_atom_sites_solution_secondary     difmap
_refine_ls_shift/su_max     0.002
_refine_ls_shift/su_mean     0.000
_refine_diff_density_max     5.626
_refine_diff_density_min     -3.767
_refine_ls_extinction_method     none
_refine_ls_extinction_coef     ?
loop_
    _atom_type_symbol
    _atom_type_description
    _atom_type_scat_dispersion_real
    _atom_type_scat_dispersion_imag
    _atom_type_scat_source
    'C' 'C' 0.0033 0.0016
                         'International Tables Vol C Tables 4.2.6.8 and 6.1.1.4'
    'H' 'H' 0.0000 0.0000
                         'International Tables Vol C Tables 4.2.6.8 and 6.1.1.4'
    'N' 'N' 0.0061 0.0033
                         'International Tables Vol C Tables 4.2.6.8 and 6.1.1.4'
    'O' 'O' 0.0106 0.0060
                         'International Tables Vol C Tables 4.2.6.8 and 6.1.1.4'
    'Pb' 'Pb' -3.3944 10.1111
                         'International Tables Vol C Tables 4.2.6.8 and 6.1.1.4'
_computing_data_collection     'KM-4 Software (Kuma, 1996)'
_computing_cell_refinement     'KM-4 Software (Kuma, 1996)'
_computing_data_reduction     'DATAPROC (Kuma,2001)'
_computing_structure_solution     'SHELXS97 (Sheldrick, 2008)'
_computing_structure_refinement     'SHELXL97 (Sheldrick, 2008)'
_computing_molecular_graphics     'SHELXTL (Sheldrick, 2008)'
_computing_publication_material     'SHELXL97 (Sheldrick, 2008)'
loop_
    _atom_site_type_symbol
    _atom_site_label
    _atom_site_fract_x
    _atom_site_fract_y
    _atom_site_fract_z
    _atom_site_U_iso_or_equiv
    _atom_site_adp_type
    _atom_site_calc_flag
    _atom_site_refinement_flags
    _atom_site_occupancy
    _atom_site_disorder_assembly
    _atom_site_disorder_group
    Pb Pb1 0.11555(3) 0.048890(18) 0.675973(14) 0.02300(9) Uani d D 1 . .
    O O11 0.4666(8) 0.6974(5) 0.6607(4) 0.0360(10) Uani d . 1 . .
    O O4 -0.2317(7) 0.0086(5) 0.5150(4) 0.0309(9) Uani d D 1 . .
    O O21 0.2153(8) 0.1496(5) 0.8788(4) 0.0387(11) Uani d . 1 . .
    O O1 0.3206(8) -0.1283(6) 0.7946(4) 0.0395(11) Uani d D 1 . .
    H H11 0.430(8) -0.075(11) 0.838(5) 0.047 Uiso d D 1 . .
    H H12 0.347(11) -0.155(10) 0.736(4) 0.047 Uiso d D 1 . .
    N N12 0.1246(8) 0.2794(5) 0.5304(4) 0.0265(9) Uani d . 1 . .
    N N11 0.0425(8) 0.2525(5) 0.4237(4) 0.0280(10) Uani d . 1 . .
    O O22 0.0922(10) 0.3005(6) 0.7692(4) 0.0452(13) Uani d . 1 . .
    O O12 0.4408(7) 0.7751(4) 0.4972(4) 0.0331(9) Uani d . 1 . .
    C C17 0.4044(8) 0.6811(6) 0.5601(5) 0.0247(10) Uani d . 1 . .
    C C14 0.2716(7) 0.5309(5) 0.5091(4) 0.0208(9) Uani d . 1 . .
    C C13 0.2351(9) 0.4143(6) 0.5710(5) 0.0249(10) Uani d . 1 . .
    H H13 0.2916 0.4317 0.6458 0.030 Uiso calc R 1 . .
    C C15 0.1807(9) 0.5029(6) 0.3995(5) 0.0273(11) Uani d . 1 . .
    H H15 0.1940 0.5769 0.3532 0.033 Uiso calc R 1 . .
    C C16 0.0682(10) 0.3600(7) 0.3606(5) 0.0309(12) Uani d . 1 . .
    H H16 0.0079 0.3389 0.2863 0.037 Uiso calc R 1 . .
    C C24 0.2220(9) 0.3860(6) 0.9548(5) 0.0273(11) Uani d . 1 . .
    C C27 0.1684(10) 0.2701(6) 0.8588(5) 0.0297(11) Uani d . 1 . .
    O O5 0.7080(10) 0.0331(7) 0.9439(4) 0.0471(13) Uani d D 1 . .
    H H51 0.753(16) 0.123(4) 0.975(6) 0.057 Uiso d D 1 . .
    H H52 0.682(16) -0.024(7) 0.993(5) 0.057 Uiso d D 1 . .
    N N21 0.3150(10) 0.6062(7) 1.1197(5) 0.0385(13) Uani d . 1 . .
    N N22 0.2595(11) 0.6394(6) 1.0184(6) 0.0391(13) Uani d . 1 . .
    C C25 0.2804(11) 0.3556(7) 1.0582(5) 0.0342(13) Uani d . 1 . .
    H H23 0.2907 0.2606 1.0748 0.041 Uiso calc R 1 . .
    C C23 0.2131(11) 0.5332(7) 0.9376(5) 0.0325(12) Uani d . 1 . .
    H H25 0.1731 0.5571 0.8667 0.039 Uiso calc R 1 . .
    C C26 0.3247(13) 0.4707(9) 1.1396(6) 0.0396(15) Uani d . 1 . .
    H H26 0.3631 0.4503 1.2115 0.048 Uiso calc R 1 . .
    O O3 0.4919(9) 0.1749(7) 0.7070(4) 0.0449(12) Uani d D 1 . .
    O O2 -0.1694(9) -0.0786(7) 0.7638(5) 0.0490(14) Uani d D 1 . .
    H H41 -0.277(8) 0.082(6) 0.533(5) 0.07(3) Uiso d D 1 . .
    H H42 -0.316(12) -0.072(6) 0.521(10) 0.07(3) Uiso d D 1 . .
    H H31 0.529(18) 0.231(10) 0.661(6) 0.07(4) Uiso d D 1 . .
    H H32 0.557(16) 0.215(11) 0.771(3) 0.08(4) Uiso d D 1 . .
    H H21 -0.172(17) -0.018(9) 0.815(6) 0.05(3) Uiso d D 1 . .
    H H22 -0.259(10) -0.160(6) 0.740(7) 0.04(2) Uiso d D 1 . .
loop_
    _atom_site_aniso_label
    _atom_site_aniso_U_11
    _atom_site_aniso_U_22
    _atom_site_aniso_U_33
    _atom_site_aniso_U_12
    _atom_site_aniso_U_13
    _atom_site_aniso_U_23
    Pb1 0.02442(13) 0.01967(12) 0.02294(13) 0.00112(8) 0.00730(9) -0.00286(7)
    O11 0.040(2) 0.026(2) 0.032(2) -0.0024(18) 0.0027(19) -0.0031(17)
    O4 0.029(2) 0.0177(18) 0.044(3) 0.0019(15) 0.0105(19) 0.0037(16)
    O21 0.049(3) 0.029(2) 0.035(2) 0.010(2) 0.008(2) -0.0061(18)
    O1 0.041(3) 0.039(3) 0.039(3) 0.012(2) 0.010(2) -0.003(2)
    N12 0.031(2) 0.0161(19) 0.032(2) 0.0016(17) 0.012(2) 0.0006(17)
    N11 0.032(2) 0.0169(19) 0.032(2) 0.0005(17) 0.009(2) -0.0032(17)
    O22 0.069(4) 0.039(3) 0.025(2) 0.016(3) 0.007(2) -0.0038(19)
    O12 0.036(2) 0.0166(17) 0.046(3) -0.0025(16) 0.016(2) 0.0023(16)
    C17 0.022(2) 0.015(2) 0.036(3) 0.0028(17) 0.009(2) -0.0044(18)
    C14 0.019(2) 0.0133(19) 0.031(3) 0.0033(16) 0.0100(19) -0.0011(17)
    C13 0.025(2) 0.020(2) 0.028(3) 0.0035(19) 0.006(2) 0.0020(19)
    C15 0.030(3) 0.019(2) 0.033(3) 0.003(2) 0.010(2) 0.006(2)
    C16 0.032(3) 0.024(3) 0.030(3) 0.000(2) 0.003(2) -0.002(2)
    C24 0.032(3) 0.023(2) 0.026(3) 0.005(2) 0.007(2) -0.0055(19)
    C27 0.038(3) 0.024(2) 0.027(3) 0.004(2) 0.011(2) -0.006(2)
    O5 0.064(4) 0.042(3) 0.039(3) 0.016(3) 0.017(3) 0.001(2)
    N21 0.040(3) 0.037(3) 0.034(3) 0.004(2) 0.009(2) -0.013(2)
    N22 0.048(3) 0.025(2) 0.042(3) 0.009(2) 0.010(3) -0.005(2)
    C25 0.048(4) 0.031(3) 0.025(3) 0.013(3) 0.012(3) 0.001(2)
    C23 0.044(3) 0.028(3) 0.027(3) 0.013(2) 0.009(2) 0.003(2)
    C26 0.052(4) 0.042(4) 0.024(3) 0.010(3) 0.009(3) -0.006(2)
    O3 0.043(3) 0.051(3) 0.025(2) -0.016(2) 0.008(2) -0.007(2)
    O2 0.045(3) 0.053(3) 0.042(3) -0.012(2) 0.023(2) -0.011(2)
_geom_special_details
;
All e.s.d.'s (except the e.s.d. in the dihedral angle between two l.s. planes)
are estimated using the full covariance matrix. The cell e.s.d.'s are taken
into account individually in the estimation of e.s.d.'s in distances, angles
and torsion angles; correlations between e.s.d.'s in cell parameters are only
used when they are defined by crystal symmetry. An approximate (isotropic)
treatment of cell e.s.d.'s is used for estimating e.s.d.'s involving l.s.
planes.
;
loop_
    _geom_bond_atom_site_label_1
    _geom_bond_atom_site_label_2
    _geom_bond_site_symmetry_2
    _geom_bond_distance
    _geom_bond_publ_flag
    Pb1 O3 . 2.578(6) ?
    Pb1 O21 . 2.593(5) ?
    Pb1 O2 . 2.638(6) ?
    Pb1 O22 . 2.647(5) ?
    Pb1 O1 . 2.688(6) ?
    Pb1 O4 . 2.707(5) ?
    O11 C17 . 1.242(8) ?
    O4 H41 . 0.86(2) ?
    O4 H42 . 0.87(2) ?
    O21 C27 . 1.254(8) ?
    O1 H11 . 0.86(2) ?
    O1 H12 . 0.86(2) ?
    N12 C13 . 1.327(7) ?
    N12 N11 . 1.331(7) ?
    N11 C16 . 1.320(8) ?
    O22 C27 . 1.208(8) ?
    O12 C17 . 1.241(7) ?
    C17 C14 . 1.514(7) ?
    C14 C15 . 1.373(8) ?
    C14 C13 . 1.385(7) ?
    C13 H13 . 0.9300 ?
    C15 C16 . 1.386(8) ?
    C15 H15 . 0.9300 ?
    C16 H16 . 0.9300 ?
    C24 C25 . 1.343(9) ?
    C24 C23 . 1.406(8) ?
    C24 C27 . 1.517(8) ?
    O5 H51 . 0.86(2) ?
    O5 H52 . 0.87(2) ?
    N21 C26 . 1.308(10) ?
    N21 N22 . 1.324(10) ?
    N22 C23 . 1.328(8) ?
    C25 C26 . 1.390(9) ?
    C25 H23 . 0.9300 ?
    C23 H25 . 0.9300 ?
    C26 H26 . 0.9300 ?
    O3 H31 . 0.86(2) ?
    O3 H32 . 0.86(2) ?
    O2 H21 . 0.86(2) ?
    O2 H22 . 0.86(2) ?
loop_
    _geom_angle_atom_site_label_1
    _geom_angle_atom_site_label_2
    _geom_angle_atom_site_label_3
    _geom_angle_site_symmetry_1
    _geom_angle_site_symmetry_3
    _geom_angle
    _geom_angle_publ_flag
    O3 Pb1 O21 . . 79.05(17) ?
    O3 Pb1 O2 . . 146.72(18) ?
    O21 Pb1 O2 . . 70.88(18) ?
    O3 Pb1 O22 . . 85.5(2) ?
    O21 Pb1 O22 . . 49.16(16) ?
    O2 Pb1 O22 . . 85.5(2) ?
    O3 Pb1 O1 . . 74.2(2) ?
    O21 Pb1 O1 . . 71.28(16) ?
    O2 Pb1 O1 . . 82.8(2) ?
    O22 Pb1 O1 . . 119.77(16) ?
    O3 Pb1 O4 . . 137.65(16) ?
    O21 Pb1 O4 . . 132.46(16) ?
    O2 Pb1 O4 . . 75.25(18) ?
    O22 Pb1 O4 . . 96.49(16) ?
    O1 Pb1 O4 . . 135.76(15) ?
    Pb1 O4 H41 . . 100.9(17) ?
    Pb1 O4 H42 . . 110(8) ?
    H41 O4 H42 . . 107(3) ?
    C27 O21 Pb1 . . 93.8(4) ?
    Pb1 O1 H11 . . 110(8) ?
    Pb1 O1 H12 . . 87(7) ?
    H11 O1 H12 . . 109(3) ?
    C13 N12 N11 . . 118.9(5) ?
    C16 N11 N12 . . 119.9(5) ?
    C27 O22 Pb1 . . 92.3(4) ?
    O12 C17 O11 . . 126.7(5) ?
    O12 C17 C14 . . 116.7(5) ?
    O11 C17 C14 . . 116.6(5) ?
    C15 C14 C13 . . 116.5(5) ?
    C15 C14 C17 . . 122.0(5) ?
    C13 C14 C17 . . 121.5(5) ?
    N12 C13 C14 . . 124.0(5) ?
    N12 C13 H13 . . 118.0 ?
    C14 C13 H13 . . 118.0 ?
    C14 C15 C16 . . 117.4(5) ?
    C14 C15 H15 . . 121.3 ?
    C16 C15 H15 . . 121.3 ?
    N11 C16 C15 . . 123.2(6) ?
    N11 C16 H16 . . 118.4 ?
    C15 C16 H16 . . 118.4 ?
    C25 C24 C23 . . 117.0(5) ?
    C25 C24 C27 . . 123.0(6) ?
    C23 C24 C27 . . 120.1(6) ?
    O22 C27 O21 . . 124.6(6) ?
    O22 C27 C24 . . 119.1(6) ?
    O21 C27 C24 . . 116.3(6) ?
    H51 O5 H52 . . 107(3) ?
    C26 N21 N22 . . 120.3(6) ?
    N21 N22 C23 . . 119.1(6) ?
    C24 C25 C26 . . 117.9(6) ?
    C24 C25 H23 . . 121.1 ?
    C26 C25 H23 . . 121.1 ?
    N22 C23 C24 . . 122.7(6) ?
    N22 C23 H25 . . 118.7 ?
    C24 C23 H25 . . 118.7 ?
    N21 C26 C25 . . 123.0(7) ?
    N21 C26 H26 . . 118.5 ?
    C25 C26 H26 . . 118.5 ?
    Pb1 O3 H31 . . 120(8) ?
    Pb1 O3 H32 . . 117(8) ?
    H31 O3 H32 . . 109(4) ?
    Pb1 O2 H21 . . 108(7) ?
    Pb1 O2 H22 . . 127(6) ?
    H21 O2 H22 . . 124(10) ?
loop_
    _geom_hbond_atom_site_label_D
    _geom_hbond_atom_site_label_H
    _geom_hbond_atom_site_label_A
    _geom_hbond_site_symmetry_A
    _geom_hbond_distance_DH
    _geom_hbond_distance_HA
    _geom_hbond_distance_DA
    _geom_hbond_angle_DHA
    O4 H41 O12 2_566 0.86(2) 1.93(2) 2.736(6) 154(4)
    O4 H42 O12 1_445 0.87(2) 1.92(4) 2.754(6) 161(11)
    O1 H11 O5 . 0.86(2) 2.08(3) 2.943(9) 174(10)
    O1 H12 O11 1_545 0.86(2) 2.09(6) 2.849(7) 146(9)
    O5 H51 N22 2_667 0.86(2) 2.23(5) 3.013(8) 151(9)
    O5 H52 O21 2_657 0.87(2) 2.12(6) 2.897(8) 149(10)
    O3 H31 O12 2_666 0.86(2) 2.09(7) 2.819(7) 142(10)
    O3 H32 N21 2_667 0.86(2) 2.01(6) 2.794(7) 151(10)
    O2 H21 O5 1_455 0.86(2) 2.13(5) 2.906(8) 150(9)
    O2 H22 O11 1_445 0.86(2) 2.07(4) 2.891(7) 159(9)
data_global
_journal_date_recd_electronic     2009-08-05
_journal_date_accepted     2009-09-29
_journal_name_full     'Acta Crystallographica, Section E'
_journal_year     2009
_journal_volume     65
_journal_issue     11
_journal_page_first     m1291
_journal_page_last     m1291
_journal_paper_category     QM
_journal_coeditor_code     BV2128
_publ_contact_author_name     'Janusz Leciejewicz'
_publ_contact_author_address
;
Institute of Nuclear Chemistry and Technology
ul.Dorodna 16
03-195 Warszawa
Poland
;
_publ_contact_author_email     j.leciejewicz@ichtj.waw.pl
_publ_contact_author_fax     48228111917
_publ_contact_author_phone     48225041230
_publ_section_title
;\
Di-\m-aqua-bis(\m-pyridazine-4-carboxylato-\k^2^<i>N</i>:<i>N</i>')\
bis[triaqua(pyridazine-4-carboxylato-\k^2^<i>O</i>,<i>O</i>')lead(II)]
dihydrate
;
loop_
    _publ_author_name
    _publ_author_footnote
    _publ_author_address
    'Wojciech Starosta' ?
;
Institute of Nuclear Chemistry and Technology
ul.Dorodna 16
03-195 Warszawa
Poland
;
    'Janusz Leciejewicz' ?
;
Institute of Nuclear Chemistry and Technology
ul.Dorodna 16
03-195 Warszawa
Poland
;
