# Supplementary material for: Di-μ-aqua-bis­(μ-pyridazine-4-carboxyl­ato-κ2 N:N′)bis­[triaqua­(pyridazine-4-carboxyl­ato-κ2 O,O′)lead(II)] dihydrate
Source: Acta Crystallogr Sect E Struct Rep Online. 2009 Oct 3;65(Pt 11):m1291. doi: 10.1107/S1600536809039658 (PMC2971413; doi:10.1107/S1600536809039658)
Supplement: Supplementary file 2 [file e-65-m1291-Isup2.hkl]

# 
# h,k,l, Fc-squared, Fo-squared, sigma(Fo-squared) and status flag 
# 
data_I
_shelx_title ' Pbazyn1s4 in P-1' 
_shelx_refln_list_code          4 
_shelx_F_calc_maximum      189.95 
_exptl_crystal_F_000       516.00 
_reflns_d_resolution_high  0.7076 
 
loop_ 
 _symmetry_equiv_pos_as_xyz 
 'x, y, z' 
 '-x, -y, -z' 
 
_cell_length_a     7.0762 
_cell_length_b     9.2967 
_cell_length_c    12.8300 
_cell_angle_alpha  92.050 
_cell_angle_beta  105.128 
_cell_angle_gamma 102.851 
 
_shelx_F_squared_multiplier     1.000 
 
loop_ 
 _refln_index_h 
 _refln_index_k 
 _refln_index_l 
 _refln_F_squared_calc 
 _refln_F_squared_meas 
 _refln_F_squared_sigma 
 _refln_observed_status 
   1   0   0    10399.05     7260.23     39.22 o 
   2   0   0     2780.09     3334.53     39.69 o 
   3   0   0     7486.51     8079.95     72.58 o 
   4   0   0     4980.56     5469.31     74.69 o 
   5   0   0     6081.33     5924.97     89.49 o 
   6   0   0      663.26      736.10     32.88 o 
   7   0   0      310.98      278.56     19.73 o 
   8   0   0     1155.08     1179.31     45.57 o 
   9   0   0      949.35      900.98     35.94 o 
  -9   1   0     1244.84     1042.14     49.79 o 
  -8   1   0      886.34      721.07     37.58 o 
  -7   1   0        4.04      -36.41    115.56 o 
  -6   1   0      775.74      552.66     23.25 o 
  -4   1   0     6283.62     3782.67     66.47 o 
  -3   1   0     1681.21     1365.57     33.35 o 
  -2   1   0    20531.21    21367.79     75.16 o 
  -1   1   0    22084.77    27207.02    159.72 o 
   0   1   0    12305.89    13968.36    190.72 o 
   1   1   0     1717.16     2142.06     18.32 o 
   2   1   0     7426.66     5247.12     35.00 o 
   3   1   0     9103.05     9957.07     58.95 o 
   4   1   0    10651.50    11005.79     73.99 o 
   5   1   0     2704.17     2706.70     48.62 o 
   6   1   0       37.98       23.72     36.17 o 
   7   1   0     1081.94     1020.30     40.40 o 
   8   1   0     1650.14     1578.13     66.47 o 
   9   1   0      669.49      625.47     26.78 o 
  -9   2   0      948.50      608.56     29.36 o 
  -8   2   0      500.81      303.22     22.08 o 
  -7   2   0      209.22      146.56     16.44 o 
  -6   2   0     2767.63     2335.13     67.88 o 
  -5   2   0     5931.76     5061.33     72.58 o 
  -4   2   0     5463.14     5113.47     58.72 o 
  -3   2   0       87.81       90.19      5.17 o 
  -2   2   0      165.58      211.39     10.10 o 
  -1   2   0    19454.77    23826.70    173.10 o 
   0   2   0    11828.37    13586.41    161.12 o 
   1   2   0     1785.57     2157.10     22.31 o 
   2   2   0    16154.29    20797.98    214.44 o 
   3   2   0     7031.29     7765.45     54.73 o 
   4   2   0     3658.50     4099.28     49.32 o 
   5   2   0      761.85      742.91     35.23 o 
   6   2   0      286.67      303.93     15.03 o 
   7   2   0     1394.43     1427.10     57.78 o 
   8   2   0     1294.58     1247.19     53.79 o 
  -9   3   0      601.10      457.30     24.19 o 
  -8   3   0       36.81       86.90     60.13 o 
  -7   3   0      724.55      640.51     34.29 o 
  -6   3   0     4982.72     4872.49     80.80 o 
  -5   3   0     4972.81     4922.52     66.00 o 
  -4   3   0     4154.81     4652.65     54.02 o 
  -3   3   0     1941.48     1956.98     32.18 o 
  -2   3   0     9334.10    10011.09     52.85 o 
  -1   3   0    17843.94    22193.61    198.70 o 
   0   3   0    10684.89    11458.98     35.54 o 
   1   3   0      422.03      527.06     16.91 o 
   2   3   0     5725.16     6666.70     49.32 o 
   3   3   0     9610.40    10262.41     69.05 o 
   4   3   0     2441.88     2717.98     45.10 o 
   5   3   0      346.73      366.64     14.56 o 
   6   3   0      382.36      390.60     16.68 o 
   7   3   0     2195.86     2391.03     67.64 o 
   8   3   0     1432.26     1385.76     55.20 o 
  -9   4   0      230.27      186.26     21.37 o 
  -8   4   0       11.77       36.88     57.78 o 
  -7   4   0     1047.97     1026.88     40.87 o 
  -6   4   0     4204.98     4444.55     73.52 o 
  -5   4   0     3562.76     3735.46     59.89 o 
  -4   4   0       96.89      102.88      7.05 o 
  -3   4   0     3328.64     3439.51     41.57 o 
  -2   4   0    24349.40    30692.57    285.84 o 
  -1   4   0    13971.67    14743.36     66.00 o 
   0   4   0     2444.85     2523.14     50.62 o 
   1   4   0     1661.47     1770.02     29.12 o 
   2   4   0    10724.15    12229.96     72.11 o 
   3   4   0    11339.89    13530.23     85.02 o 
   4   4   0     2480.70     3332.41     52.38 o 
   5   4   0      411.11      469.52     20.67 o 
   6   4   0     1990.69     1988.69     59.42 o 
   7   4   0     2058.85     2024.39     67.64 o 
   8   4   0      486.79      501.69     23.49 o 
  -9   5   0      175.83      182.73     20.90 o 
  -8   5   0      140.44      136.70     17.15 o 
  -7   5   0     2053.83     2130.32     70.46 o 
  -6   5   0     3910.53     4681.77     76.57 o 
  -5   5   0     2148.02     2235.31     50.50 o 
  -4   5   0     1945.35     2023.92     41.57 o 
  -3   5   0     9027.07     9689.78     69.29 o 
  -2   5   0     8566.83     8918.92     61.77 o 
  -1   5   0     3509.29     3497.06     39.69 o 
   0   5   0       22.10       10.92     18.09 o 
   1   5   0     5442.00     5734.95     51.91 o 
   2   5   0    10392.23    10998.74     76.10 o 
   3   5   0     5161.96     5676.70     63.18 o 
   4   5   0       90.94      114.15      9.63 o 
   5   5   0     1259.76     1210.78     50.73 o 
   6   5   0     1615.39     1563.80     61.07 o 
   7   5   0     1016.53     1054.59     44.63 o 
  -9   6   0        8.96      118.61     67.41 o 
  -8   6   0      563.05      542.33     24.90 o 
  -7   6   0     2115.23     2557.79     72.11 o 
  -6   6   0     1901.13     2026.27     59.42 o 
  -5   6   0      120.76      134.35      9.86 o 
  -4   6   0     1823.97     1908.60     44.63 o 
  -3   6   0     5620.50     5649.46     59.89 o 
  -2   6   0     5098.72     5452.16     54.96 o 
  -1   6   0      687.97      710.26     27.25 o 
   0   6   0      195.35      186.00      6.38 o 
   1   6   0     6556.43     6710.15     62.48 o 
   2   6   0     7062.94     7656.47     71.17 o 
   3   6   0     2169.52     2401.37     50.73 o 
   4   6   0       91.70      101.23     10.57 o 
   5   6   0     1021.48     1065.39     45.80 o 
   6   6   0     1636.81     1642.25     67.41 o 
   7   6   0      711.07      783.54     34.06 o 
  -9   7   0       35.26        9.63     69.52 o 
  -8   7   0      805.82      745.96     33.59 o 
  -7   7   0     1627.95     1629.10     67.17 o 
  -6   7   0     1158.67     1168.50     53.08 o 
  -5   7   0       21.51       30.06     10.33 o 
  -4   7   0     3208.18     3313.39     57.07 o 
  -3   7   0     6020.02     6008.82     66.94 o 
  -2   7   0     2674.37     2697.31     46.74 o 
  -1   7   0       17.59      -15.27     24.43 o 
   0   7   0     1529.39     1457.18     26.57 o 
   1   7   0     4181.95     4261.34     57.78 o 
   2   7   0     3946.55     4185.01     61.07 o 
   3   7   0      966.77     1022.65     41.57 o 
   4   7   0      223.66      204.11     12.45 o 
   5   7   0     2270.52     2387.74     67.41 o 
   6   7   0     1910.01     2121.63     74.46 o 
  -8   8   0     1087.40     1019.83     43.45 o 
  -7   8   0     1545.35     1427.10     66.70 o 
  -6   8   0      114.97       43.92     47.21 o 
  -5   8   0      750.03      826.53     36.88 o 
  -4   8   0     2366.57     2432.37     56.14 o 
  -3   8   0     4774.70     4751.29     66.94 o 
  -2   8   0     1115.46     1018.18     39.22 o 
  -1   8   0       50.80       47.68     29.36 o 
   0   8   0     2044.56     2043.85     33.55 o 
   1   8   0     4892.77     4903.49     68.11 o 
   2   8   0     4108.49     4190.65     68.82 o 
   3   8   0        1.79       46.98     40.40 o 
   4   8   0     1757.22     1774.72     64.83 o 
   5   8   0     1634.39     1768.14     71.40 o 
  -8   9   0      666.45      670.33     33.12 o 
  -7   9   0      307.22      309.57     17.38 o 
  -6   9   0        9.34       42.75     48.62 o 
  -5   9   0      958.42      984.36     45.33 o 
  -4   9   0     2960.05     2943.46     64.36 o 
  -3   9   0     4482.90     4467.56     71.40 o 
  -2   9   0      322.00      314.26     13.15 o 
  -1   9   0     1929.67     1830.15     49.56 o 
   0   9   0     4130.47     3932.08     47.41 o 
   1   9   0     3309.64     3134.18     64.36 o 
   2   9   0      509.49      544.21     21.14 o 
   3   9   0       61.29       49.79     47.68 o 
   4   9   0     1307.19     1302.38     57.78 o 
   5   9   0     1550.75     1626.75     64.36 o 
  -7  10   0      269.30      257.66     18.32 o 
  -6  10   0      155.57      151.51     11.38 o 
  -5  10   0     1555.61     1625.10     65.77 o 
  -4  10   0     1956.06     1948.53     64.36 o 
  -3  10   0      307.03      280.44     12.92 o 
  -2  10   0        0.37       13.86     39.93 o 
  -1  10   0     2376.37     2247.99     61.30 o 
   0  10   0     2850.61     2633.29     45.91 o 
   1  10   0     1493.15     1655.87     60.13 o 
   2  10   0       89.08       82.91     51.44 o 
   3  10   0      595.98      609.03     25.37 o 
   4  10   0     1058.79     1163.81     50.97 o 
  -7  11   0       31.51      -67.41     67.41 o 
  -6  11   0      264.57      282.56     18.09 o 
  -5  11   0      712.01      729.05     33.82 o 
  -4  11   0     1411.47     1335.03     55.67 o 
  -3  11   0      381.64      356.78     15.03 o 
  -2  11   0      329.44      328.36     14.33 o 
  -1  11   0     1748.86     1595.74     61.77 o 
   0  11   0     1942.87     1910.58     61.77 o 
   1  11   0      167.14      159.25     15.50 o 
   2  11   0        2.24       -1.17     55.43 o 
   3  11   0      641.30      736.80     27.48 o 
  -5  12   0     1326.17     1324.93     55.20 o 
  -4  12   0      598.88      566.99     22.78 o 
  -3  12   0       48.04        1.17     53.79 o 
  -2  12   0      611.65      590.95     23.25 o 
  -1  12   0     1207.17     1091.00     45.33 o 
   0  12   0     1228.13     1101.43     34.68 o 
   1  12   0      135.73      151.96     17.62 o 
  -3  13   0       68.90       28.65     64.59 o 
  -2  13   0      832.77      832.16     27.95 o 
   1 -13   1      745.86      752.54     27.48 o 
   2 -13   1       15.54       80.09     62.48 o 
   3 -13   1      650.28      609.03     22.55 o 
  -1 -12   1     1873.67     1839.54     76.57 o 
   0 -12   1      709.17      715.30     21.75 o 
   1 -12   1       40.20       23.02     55.67 o 
   2 -12   1      165.97      159.01     16.21 o 
   3 -12   1     1348.46     1314.60     47.44 o 
   4 -12   1     1109.50     1093.34     38.75 o 
   5 -12   1      463.00      466.93     19.49 o 
  -3 -11   1       66.30      -28.89     63.18 o 
  -2 -11   1     1117.23     1069.62     43.69 o 
  -1 -11   1     1208.54     1225.81     54.49 o 
   0 -11   1     1089.36     1021.34     31.89 o 
   1 -11   1      100.82      114.17      9.80 o 
   2 -11   1      871.81      832.63     39.22 o 
   3 -11   1     2267.91     2104.48     69.29 o 
   4 -11   1     1009.32      963.69     41.10 o 
   5 -11   1        3.57        8.46     54.96 o 
   6 -11   1      268.50      253.90     18.79 o 
  -4 -10   1       50.63       -7.52     61.07 o 
  -3 -10   1      265.34      303.69     18.32 o 
  -2 -10   1     3074.42     2955.20     76.33 o 
  -1 -10   1     2279.76     2234.60     65.53 o 
   0 -10   1      202.96      210.26      9.86 o 
   1 -10   1      332.27      307.92     12.68 o 
   2 -10   1     1242.71     1335.03     53.32 o 
   3 -10   1      955.96      892.53     42.04 o 
   4 -10   1     1075.01     1018.18     43.45 o 
   5 -10   1       34.33       20.35     34.63 o 
   6 -10   1      771.47      716.60     34.29 o 
   7 -10   1      731.99      683.96     28.42 o 
  -5  -9   1      652.57      701.34     26.54 o 
  -4  -9   1       17.06       85.73     51.44 o 
  -3  -9   1     2653.83     2640.23     71.87 o 
  -2  -9   1     3831.30     3724.42     73.75 o 
  -1  -9   1     2489.50     2394.79     60.13 o 
   0  -9   1        4.71       20.65     24.83 o 
   1  -9   1      616.06      561.12     26.07 o 
   2  -9   1     3615.16     3593.83     65.77 o 
   3  -9   1     2734.81     2721.03     62.24 o 
   4  -9   1      461.77      469.05     22.08 o 
   5  -9   1       58.03       52.85     46.04 o 
   6  -9   1     1284.18     1273.49     57.31 o 
   7  -9   1      875.68      802.80     40.16 o 
   8  -9   1      188.76      206.46     20.20 o 
  -6  -8   1     1422.94     1267.62     59.89 o 
  -5  -8   1       60.88       71.17     15.74 o 
  -4  -8   1      686.05      744.55     27.95 o 
  -3  -8   1     4197.56     4255.94     74.93 o 
  -2  -8   1     3310.27     3291.54     63.89 o 
  -1  -8   1      816.16      856.12     35.94 o 
   0  -8   1      791.51      731.58     20.99 o 
   1  -8   1     6205.82     6196.25     71.64 o 
   2  -8   1     3861.74     3569.17     59.42 o 
   3  -8   1     2600.34     2512.46     54.96 o 
   4  -8   1       62.07       59.19     10.57 o 
   5  -8   1      764.02      733.28     35.00 o 
   6  -8   1     2623.11     2652.21     71.87 o 
   7  -8   1     1173.71     1189.17     54.02 o 
   8  -8   1       31.45      -13.15     66.94 o 
  -6  -7   1      604.40      617.72     27.48 o 
  -5  -7   1       16.76       39.22     47.44 o 
  -4  -7   1     1019.72     1062.11     42.51 o 
  -3  -7   1     4016.24     4372.91     69.52 o 
  -2  -7   1     3541.83     3700.93     59.42 o 
  -1  -7   1      126.78      131.30      8.46 o 
   0  -7   1     2209.35     2133.42     30.39 o 
   1  -7   1     3893.04     3983.96     53.55 o 
   2  -7   1     4321.70     4309.73     56.37 o 
   3  -7   1      800.79      783.07     32.41 o 
   4  -7   1      339.63      358.65     14.80 o 
   5  -7   1     3317.48     3451.02     68.35 o 
   6  -7   1     2600.91     2602.65     69.29 o 
   7  -7   1      686.62      694.76     29.36 o 
   8  -7   1       26.67      104.52     65.53 o 
   9  -7   1      333.40      319.20     23.25 o 
  -7  -6   1     1149.48     1079.72     49.79 o 
  -6  -6   1      460.64      451.20     23.25 o 
  -5  -6   1      371.68      376.51     17.15 o 
  -4  -6   1     3986.46     4330.87     69.52 o 
  -3  -6   1     4404.67     4815.18     65.06 o 
  -2  -6   1     2272.32     2355.33     44.63 o 
  -1  -6   1      194.91      185.32      8.46 o 
   0  -6   1     5576.20     5480.81    132.23 o 
   1  -6   1     5625.55     5672.94     55.67 o 
   2  -6   1     3395.09     3543.33     47.21 o 
   3  -6   1       21.58       46.04     25.60 o 
   4  -6   1      956.15      988.59     38.52 o 
   5  -6   1     3642.29     3777.27     66.94 o 
   6  -6   1     1861.04     1922.92     60.36 o 
   7  -6   1      249.27      254.84     15.97 o 
   8  -6   1      203.03      204.81     19.26 o 
   9  -6   1      524.74      480.79     24.19 o 
  -7  -5   1      841.79      862.23     37.11 o 
  -6  -5   1        3.84       35.23     44.39 o 
  -5  -5   1     1429.73     1570.38     50.50 o 
  -4  -5   1     5859.79     6420.55     74.22 o 
  -3  -5   1     5516.26     6526.25     67.17 o 
  -2  -5   1      954.09     1020.53     31.71 o 
  -1  -5   1      983.85     1065.39     28.89 o 
   0  -5   1     7867.37     7499.92    179.44 o 
   1  -5   1    13636.59    13862.81     75.39 o 
   2  -5   1     3273.71     3595.00     43.45 o 
   3  -5   1       24.99      -14.09     23.49 o 
   4  -5   1     3230.74     3578.80     53.55 o 
   5  -5   1     4290.04     4169.04     67.41 o 
   6  -5   1     1815.85     1598.56     59.42 o 
   7  -5   1       28.17       -8.46     50.73 o 
   8  -5   1      406.00      366.41     20.20 o 
   9  -5   1      821.16      699.69     27.48 o 
  -8  -4   1     1127.71     1121.53     51.44 o 
  -7  -4   1      562.23      533.87     26.31 o 
  -6  -4   1      311.55      339.39     16.21 o 
  -5  -4   1     3063.78     3329.59     59.66 o 
  -4  -4   1     7093.92     7919.06     74.46 o 
  -3  -4   1     2242.31     2522.33     42.04 o 
  -2  -4   1      203.65      207.86      7.52 o 
  -1  -4   1     6885.85     7431.93     53.08 o 
   0  -4   1    21272.89    23765.39    175.55 o 
   1  -4   1    16656.79    17546.13     74.93 o 
   2  -4   1       80.06      105.22      5.17 o 
   3  -4   1     2223.53     2379.05     38.75 o 
   4  -4   1     5017.87     5261.21     62.01 o 
   5  -4   1     4889.64     4893.63     70.46 o 
   6  -4   1     1304.21     1144.78     54.26 o 
   7  -4   1      280.52      293.36     16.21 o 
   8  -4   1      999.29      815.02     31.24 o 
   9  -4   1      974.80      757.24     27.95 o 
  -8  -3   1     1179.34     1224.64     50.73 o 
  -7  -3   1        4.49      -24.90     45.10 o 
  -6  -3   1     1281.69     1524.34     50.26 o 
  -5  -3   1     4420.96     4944.83     63.42 o 
  -4  -3   1     5767.20     6248.39     62.95 o 
  -3  -3   1      803.96      886.18     27.01 o 
  -2  -3   1     4805.51     5929.90     46.98 o 
  -1  -3   1     7247.14     8091.22     48.15 o 
   0  -3   1    12519.17    12682.30     96.18 o 
   1  -3   1     9976.70    10046.32     50.73 o 
   2  -3   1      420.15      484.08     18.56 o 
   3  -3   1     8800.88     8922.68     66.23 o 
   4  -3   1     7242.61     7204.57     72.11 o 
   5  -3   1     1983.39     1845.89     51.44 o 
   6  -3   1      341.94      257.89     14.09 o 
   7  -3   1      456.59      366.17     17.85 o 
   8  -3   1     1436.26      984.60     44.39 o 
   9  -3   1      886.28      508.74     29.36 o 
  -9  -2   1      799.51      763.58     35.70 o 
  -8  -2   1      599.14      635.57     26.31 o 
  -7  -2   1      235.72      247.09     14.80 o 
  -6  -2   1     2133.60     2375.76     53.08 o 
  -5  -2   1     4322.49     4748.71     59.89 o 
  -4  -2   1     1987.25     2073.48     38.05 o 
  -3  -2   1     1317.93     1476.90     29.12 o 
  -2  -2   1     4836.35     5700.42     41.57 o 
  -1  -2   1    12631.97    15667.36    163.47 o 
   0  -2   1     8576.70     8489.06    117.67 o 
   1  -2   1     5554.97     5494.91     34.76 o 
   2  -2   1     4360.32     4601.68     41.34 o 
   3  -2   1    11275.26    10350.96     77.27 o 
   4  -2   1     5834.96     4487.06     67.88 o 
   5  -2   1     2110.78     1454.58     58.95 o 
   6  -2   1       11.60       64.36     53.08 o 
   7  -2   1     1450.29     1244.37     41.81 o 
   8  -2   1     2097.55     2405.83    100.76 o 
   9  -2   1      311.18      349.49     38.28 o 
  -9  -1   1      798.52      738.45     29.12 o 
  -8  -1   1      213.55      219.61     16.91 o 
  -7  -1   1      572.88      617.49     27.95 o 
  -6  -1   1     3891.60     3727.94     63.89 o 
  -5  -1   1     5732.92     5798.84     63.65 o 
  -4  -1   1     2758.59     2894.60     39.69 o 
  -3  -1   1       56.97       66.00      4.70 o 
  -2  -1   1     2693.62     4032.58     31.71 o 
  -1  -1   1    24503.30    30773.37    199.88 o 
   0  -1   1    12358.12    11633.50    232.06 o 
   1  -1   1        0.87       33.12     18.56 o 
   2  -1   1     3353.35     1939.84     48.62 o 
   3  -1   1    17587.63    18056.98    176.86 o 
   4  -1   1     4230.79     3156.96     93.01 o 
   5  -1   1      470.58      410.09     20.20 o 
   6  -1   1      811.08      790.83     30.53 o 
   7  -1   1     1458.16     1437.91     60.13 o 
   8  -1   1     1712.26     1848.70     67.41 o 
   9  -1   1      529.47      516.49     39.93 o 
  -9   0   1      474.71      449.08     34.06 o 
  -8   0   1        5.64      -45.33     95.36 o 
  -7   0   1     1450.83     1658.22     66.00 o 
  -6   0   1     6210.59     7675.96    147.74 o 
  -5   0   1     3444.80     4708.08    113.44 o 
  -4   0   1     1230.43     1900.14     84.56 o 
  -3   0   1     1869.21     1203.03     43.69 o 
  -2   0   1    36082.27    43987.46    282.32 o 
  -1   0   1    20757.84    24944.70    148.91 o 
   0   0   1     6868.66     6290.02     42.16 o 
   1   0   1     1704.15     1703.08     19.26 o 
   2   0   1     2686.22     2466.66     30.77 o 
   3   0   1    18873.79    17489.76     93.48 o 
   4   0   1     3074.87     3085.32     52.61 o 
   5   0   1        3.71       11.98     35.23 o 
   6   0   1     1423.09     1365.10     57.54 o 
   7   0   1     2940.39     2774.58     89.72 o 
   8   0   1     1446.20     1428.75     60.60 o 
   9   0   1       16.89       89.02     85.02 o 
  -9   1   1      294.00      171.46     35.00 o 
  -8   1   1      275.76      116.97     23.02 o 
  -6   1   1     4546.78     2954.26     75.16 o 
  -5   1   1     2903.26     2451.63     54.73 o 
  -4   1   1     2703.19     2980.10     46.74 o 
  -3   1   1    10550.52    11352.47     69.76 o 
  -2   1   1    17770.81    24555.98    194.01 o 
  -1   1   1    10647.09    14335.38    109.69 o 
   0   1   1      333.35      338.63      5.98 o 
   1   1   1     7615.45     9079.58    106.16 o 
   2   1   1    15944.71    20253.30    201.52 o 
   3   1   1     6784.78     7310.73     53.32 o 
   4   1   1     4216.55     4624.23     52.14 o 
   5   1   1     1141.44     1253.06     39.46 o 
   6   1   1     2871.39     2820.15     62.48 o 
   7   1   1     1962.11     1823.57     65.77 o 
   8   1   1      472.53      496.29     19.49 o 
   9   1   1        0.69      -11.04     70.70 o 
  -9   2   1        8.60      -39.93     75.39 o 
  -8   2   1      434.87      389.19     19.02 o 
  -7   2   1     3194.95     2703.18     78.92 o 
  -6   2   1     3216.00     3055.96     66.23 o 
  -5   2   1      435.31      511.09     20.67 o 
  -4   2   1     1860.05     2085.46     40.16 o 
  -3   2   1    11682.26    13426.42     67.17 o 
  -2   2   1     1276.05     1486.06     20.43 o 
  -1   2   1     4628.95     5120.28     28.42 o 
   0   2   1     1986.46     2000.11     13.45 o 
   1   2   1     1308.67     1359.46     19.49 o 
   2   2   1    24757.29    31441.59    270.58 o 
   3   2   1     5070.21     5428.20     49.09 o 
   4   2   1      281.30      310.74     13.62 o 
   5   2   1     2095.58     2396.67     50.03 o 
   6   2   1     3412.17     3594.30     66.23 o 
   7   2   1     2004.42     1941.95     64.83 o 
   8   2   1      106.21      125.42     16.44 o 
  -9   3   1       29.35      -46.74     68.82 o 
  -8   3   1     1267.68     1216.42     43.69 o 
  -7   3   1     3477.25     3425.19     78.45 o 
  -6   3   1     2434.28     2816.86     59.42 o 
  -5   3   1       62.41       28.42     27.95 o 
  -4   3   1      802.21      808.91     28.89 o 
  -3   3   1    12027.26    14376.96     70.70 o 
  -2   3   1     9770.41    10848.42     52.85 o 
  -1   3   1     3211.36     3474.98     28.89 o 
   0   3   1     1760.35     1822.64     25.48 o 
   1   3   1     9963.44    10799.80     54.26 o 
   2   3   1     7741.51     8634.02     56.14 o 
   3   3   1     5020.23     5740.12     53.79 o 
   4   3   1      227.03      223.84     11.04 o 
   5   3   1     3695.76     4001.57     61.54 o 
   6   3   1     3693.57     3847.49     69.99 o 
   7   3   1      654.16      744.32     26.31 o 
   8   3   1        0.84       -1.17     57.54 o 
  -9   4   1      211.69      160.42     20.67 o 
  -8   4   1     1268.50     1200.21     54.02 o 
  -7   4   1     2378.18     2582.45     69.52 o 
  -6   4   1     1540.39     2143.71     54.26 o 
  -5   4   1      723.01      738.21     28.19 o 
  -4   4   1    11548.44    12874.46     81.50 o 
  -3   4   1     8147.46     9129.61     61.07 o 
  -2   4   1     6280.19     6726.36     47.44 o 
  -1   4   1      724.86      664.46     19.02 o 
   0   4   1      501.84      403.49     13.39 o 
   1   4   1    15749.95    16994.41     76.80 o 
   2   4   1     9552.36    10634.69     68.58 o 
   3   4   1     1512.68     1590.81     36.88 o 
   4   4   1     2591.26     2783.74     49.79 o 
   5   4   1     4028.27     5318.75     72.34 o 
   6   4   1     2814.34     2762.84     66.47 o 
   7   4   1      346.11      354.43     16.91 o 
   8   4   1      103.12       44.86     61.30 o 
  -9   5   1      333.90      352.31     20.20 o 
  -8   5   1     1466.25     1430.39     61.07 o 
  -7   5   1     2181.73     2278.06     67.88 o 
  -6   5   1        3.79      -36.17     36.17 o 
  -5   5   1     2311.02     2334.43     49.09 o 
  -4   5   1     7028.98     7750.89     68.35 o 
  -3   5   1     3664.63     4054.18     46.51 o 
  -2   5   1     3025.18     3242.22     39.46 o 
  -1   5   1     1577.93     1513.07     28.65 o 
   0   5   1     9563.54     9477.88    130.47 o 
   1   5   1     9388.60    10208.86     68.11 o 
   2   5   1     3831.66     4161.52     50.03 o 
   3   5   1       52.99       50.50      7.99 o 
   4   5   1     4225.49     4365.39     63.65 o 
   5   5   1     4308.32     5631.37     80.33 o 
   6   5   1      912.84      945.84     39.22 o 
   7   5   1        3.16       31.24     54.73 o 
  -9   6   1      930.30      897.46     36.88 o 
  -8   6   1     1007.97      999.63     40.63 o 
  -7   6   1      608.41      695.94     31.94 o 
  -6   6   1       17.48      -22.31     38.52 o 
  -5   6   1     3784.39     4795.22     65.30 o 
  -4   6   1     5917.75     6424.31     66.47 o 
  -3   6   1     2348.23     2554.50     42.51 o 
  -2   6   1        3.19       -3.52     20.90 o 
  -1   6   1     1188.34     1133.74     29.59 o 
   0   6   1    10757.78    10729.04     52.15 o 
   1   6   1     5114.45     5412.00     56.84 o 
   2   6   1      366.71      449.55     19.02 o 
   3   6   1      443.46      415.02     16.68 o 
   4   6   1     2230.28     2996.77     60.60 o 
   5   6   1     2894.28     3599.23     72.81 o 
   6   6   1      548.91      581.79     21.61 o 
   7   6   1       84.84       -4.70     62.48 o 
  -9   7   1      701.99      712.61     30.77 o 
  -8   7   1      705.74      742.68     30.77 o 
  -7   7   1       32.41       12.92     48.85 o 
  -6   7   1      345.96      376.74     18.56 o 
  -5   7   1     2965.74     3173.40     60.60 o 
  -4   7   1     4152.86     4317.24     61.30 o 
  -3   7   1     1257.06     1379.89     37.58 o 
  -2   7   1      519.74      465.52     20.20 o 
  -1   7   1     3758.23     3646.91     50.97 o 
   0   7   1     6172.43     6030.01     56.14 o 
   1   7   1     4198.64     4240.44     58.48 o 
   2   7   1      435.51      456.13     17.85 o 
   3   7   1     1982.16     1962.38     54.26 o 
   4   7   1     4335.02     5716.40     84.32 o 
   5   7   1     1774.31     1798.21     66.47 o 
   6   7   1       38.20       62.01     55.90 o 
  -8   8   1      276.17      280.91     18.09 o 
  -7   8   1        1.78       49.09     49.56 o 
  -6   8   1      596.32      608.56     25.60 o 
  -5   8   1     2573.99     2630.37     60.83 o 
  -4   8   1     2919.22     2942.28     58.25 o 
  -3   8   1      105.17      100.76      9.40 o 
  -2   8   1     1245.21     1251.65     40.40 o 
  -1   8   1     3875.70     3562.59     56.84 o 
   0   8   1     7155.20     6995.03     53.31 o 
   1   8   1      746.93      735.16     32.65 o 
   2   8   1     1218.79     1222.06     48.38 o 
   3   8   1     2787.68     2774.58     64.59 o 
   4   8   1     2151.34     2160.15     66.23 o 
   5   8   1      945.22     1004.33     39.46 o 
  -8   9   1      108.84      110.86     18.56 o 
  -7   9   1      170.68      137.40     16.44 o 
  -6   9   1     1116.91     1191.76     50.50 o 
  -5   9   1     2106.56     2100.49     63.18 o 
  -4   9   1     1554.67     1529.74     53.32 o 
  -3   9   1       78.50       60.83     36.41 o 
  -2   9   1     2932.82     2873.70     59.19 o 
  -1   9   1     4729.75     4613.66     70.23 o 
   0   9   1     1362.64     1394.56     37.46 o 
   1   9   1       36.71       31.47     37.81 o 
   2   9   1     1058.93      920.24     47.21 o 
   3   9   1     2289.54     2243.29     67.41 o 
   4   9   1     1527.90     1575.31     60.36 o 
   5   9   1      189.32      246.15     18.56 o 
  -7  10   1      411.24      404.22     18.79 o 
  -6  10   1     1205.86     1081.60     56.14 o 
  -5  10   1     1728.62     1715.53     65.77 o 
  -4  10   1      595.18      615.84     26.07 o 
  -3  10   1     1002.24     1055.06     38.99 o 
  -2  10   1     3296.16     3154.38     67.41 o 
  -1  10   1     3386.98     3324.90     69.29 o 
   0  10   1      362.60      332.68      9.79 o 
   1  10   1       22.40       71.40     43.69 o 
   2  10   1     1086.19     1062.34     46.27 o 
   3  10   1     1678.94     1748.18     71.17 o 
   4  10   1      553.84      553.37     26.78 o 
  -7  11   1      509.81      502.63     20.20 o 
  -6  11   1     1031.57      962.99     42.28 o 
  -5  11   1      173.60      189.78     15.97 o 
  -4  11   1        5.60       -9.40     47.91 o 
  -3  11   1      858.05      861.05     35.94 o 
  -2  11   1     2077.71     2006.31     65.30 o 
  -1  11   1     1724.74     1708.01     61.30 o 
   0  11   1      210.18      201.75     10.33 o 
   1  11   1      675.52      686.54     25.37 o 
   2  11   1     1413.69     1345.60     64.36 o 
  -5  12   1      386.91      360.06     18.32 o 
  -4  12   1       59.35       17.85     58.01 o 
  -3  12   1      849.10      810.55     35.00 o 
  -2  12   1     2234.30     2084.99     73.05 o 
  -1  12   1      321.51      287.25     16.68 o 
   0  12   1       70.14       63.96     33.12 o 
   1  12   1      838.53      788.71     30.53 o 
  -3  13   1      800.77      836.16     34.29 o 
  -2  13   1      727.74      667.52     24.43 o 
   1 -13   2      135.14      127.54     19.02 o 
   2 -13   2      822.60      710.73     31.94 o 
   3 -13   2      506.62      548.90     22.55 o 
  -1 -12   2      669.01      704.86     29.59 o 
   0 -12   2       27.15       67.01     39.78 o 
   1 -12   2      777.87      714.49     28.42 o 
   2 -12   2     1492.26     1407.61     54.73 o 
   3 -12   2     1067.30     1056.00     43.92 o 
   4 -12   2       24.38        0.00     60.13 o 
   5 -12   2      230.17       82.21     68.82 o 
  -3 -11   2     1429.61     1388.11     64.12 o 
  -1 -11   2       23.60       33.35     52.85 o 
   0 -11   2      415.58      357.45     11.50 o 
   1 -11   2     2125.05     1987.52     68.11 o 
   2 -11   2     1269.05     1210.78     56.14 o 
   3 -11   2      750.28      702.75     32.88 o 
   4 -11   2       56.31       43.92     55.67 o 
   5 -11   2      773.11      738.45     34.53 o 
   6 -11   2      733.07      739.62     31.24 o 
  -4 -10   2     1075.24     1072.91     43.22 o 
  -3 -10   2     1345.25     1326.11     57.31 o 
  -2 -10   2     1389.91     1526.22     58.95 o 
  -1 -10   2       10.61       29.12     46.04 o 
   0 -10   2     1089.57     1010.11     31.04 o 
   1 -10   2     2883.28     2633.89     66.70 o 
   2 -10   2     1502.99     1620.17     58.95 o 
   3 -10   2        8.14      -46.27     46.27 o 
   4 -10   2      267.10      260.24     14.80 o 
   5 -10   2     1195.49     1138.21     48.62 o 
   6 -10   2     1002.15      988.36     45.80 o 
   7 -10   2      236.63      225.48     20.43 o 
  -5  -9   2      239.90      260.24     18.79 o 
  -4  -9   2     2169.63     2266.78     75.16 o 
  -3  -9   2     3124.20     3217.56     77.27 o 
  -2  -9   2      337.83      368.28     15.50 o 
  -1  -9   2      106.55      120.02     11.74 o 
   0  -9   2     3004.40     2734.23     50.73 o 
   1  -9   2     1511.69     1443.78     50.97 o 
   2  -9   2     1480.13     1572.73     52.61 o 
   3  -9   2       42.52       35.47     39.46 o 
   4  -9   2      715.84      634.16     29.83 o 
   5  -9   2     2266.97     2260.91     69.76 o 
   6  -9   2     1031.49     1087.00     40.40 o 
   7  -9   2        4.67       47.44     63.65 o 
   8  -9   2      131.99      107.34     76.10 o 
  -6  -8   2       63.84      110.63     18.32 o 
  -5  -8   2     1567.49     1712.71     70.46 o 
  -4  -8   2     1494.71     1564.03     63.42 o 
  -3  -8   2     2913.56     3661.00     71.40 o 
  -2  -8   2       52.78        3.29     38.05 o 
  -1  -8   2      748.64      811.49     36.17 o 
   0  -8   2     5396.29     5167.23     63.30 o 
   1  -8   2     7402.24     7166.05     79.39 o 
   2  -8   2     1158.61     1213.37     43.22 o 
   3  -8   2      624.66      632.52     24.19 o 
   4  -8   2     3065.73     3298.12     66.94 o 
   5  -8   2     1791.53     1806.19     62.95 o 
   6  -8   2      714.09      698.28     31.71 o 
   7  -8   2       11.72       28.42     60.60 o 
   8  -8   2      569.19      567.22     22.78 o 
  -6  -7   2      135.48      166.29     16.68 o 
  -5  -7   2     1433.05     1530.68     61.77 o 
  -4  -7   2     3055.92     3771.16     71.64 o 
  -3  -7   2     1337.80     1436.97     50.26 o 
  -2  -7   2      120.90      129.89      9.63 o 
  -1  -7   2     7936.97     7959.69     77.98 o 
   0  -7   2     6279.94     6022.48     46.92 o 
   1  -7   2     3542.41     3414.38     52.61 o 
   2  -7   2        7.68      -22.31     27.72 o 
   3  -7   2     2394.08     2504.01     51.20 o 
   4  -7   2     4490.96     4631.04     72.11 o 
   5  -7   2     2300.48     2403.24     64.12 o 
   6  -7   2      135.42      152.43     14.56 o 
   8  -7   2      809.51      918.13     29.83 o 
  -7  -6   2       38.66       22.31     60.36 o 
  -6  -6   2     1431.92     1547.36     59.66 o 
  -5  -6   2     2207.87     2447.17     64.12 o 
  -4  -6   2     2735.95     3474.98     64.59 o 
  -3  -6   2      236.01      254.37     10.57 o 
  -2  -6   2      412.76      490.65     20.67 o 
  -1  -6   2     6495.51     6862.12     65.53 o 
   0  -6   2     6933.77     6894.75     71.40 o 
   1  -6   2     1865.85     1882.06     38.28 o 
   2  -6   2      267.69      313.56     15.03 o 
   3  -6   2     7963.79     8247.65     76.80 o 
   4  -6   2     4824.52     4765.39     67.88 o 
   5  -6   2      939.48      898.63     38.05 o 
   6  -6   2       27.13       49.09     43.22 o 
   7  -6   2      700.58      766.87     32.65 o 
   8  -6   2     1006.61      878.67     43.22 o 
   9  -6   2      241.22      187.67     25.84 o 
  -8  -5   2      149.67       73.52     65.06 o 
  -7  -5   2      160.30       89.49     56.14 o 
  -6  -5   2     2674.52     2921.85     70.23 o 
  -5  -5   2     3353.44     3638.92     68.35 o 
  -4  -5   2     1678.26     2428.61     53.55 o 
  -3  -5   2      283.52      317.32     15.03 o 
  -2  -5   2     2159.03     2381.40     41.57 o 
  -1  -5   2    16373.03    18003.43     93.01 o 
   0  -5   2    13436.94    13295.45    210.68 o 
   1  -5   2       55.81       78.45      6.11 o 
   2  -5   2     4304.66     4502.09     50.73 o 
   3  -5   2     5376.78     5139.54     59.42 o 
   4  -5   2     4349.93     4183.84     62.71 o 
   5  -5   2      274.17      299.70     11.98 o 
   6  -5   2      150.28      138.11     13.62 o 
   7  -5   2      653.88      621.48     31.24 o 
   8  -5   2     1041.37      940.21     36.17 o 
   9  -5   2      565.29      462.00     27.72 o 
  -8  -4   2        1.65      -59.19     59.19 o 
  -7  -4   2      731.00      766.87     37.58 o 
  -6  -4   2     2458.55     2626.14     64.59 o 
  -5  -4   2     3943.62     4390.52     67.64 o 
  -4  -4   2      709.95      801.63     35.70 o 
  -3  -4   2     1276.08     1661.98     37.58 o 
  -2  -4   2     8122.00     9406.52     67.64 o 
  -1  -4   2    16119.28    17669.91     83.85 o 
   0  -4   2     4732.73     4407.67     77.74 o 
   1  -4   2      190.47      259.07     11.04 o 
   2  -4   2     8640.98     9028.37     65.77 o 
   3  -4   2     8428.13     8606.77     73.28 o 
   4  -4   2     5110.32     4621.64     66.94 o 
   5  -4   2       36.04       16.91     38.05 o 
   6  -4   2     1060.10      932.22     38.28 o 
   7  -4   2     2610.61     2275.94     91.84 o 
   8  -4   2     1098.95      823.24     32.41 o 
   9  -4   2      140.17      140.69     99.35 o 
  -8  -3   2        3.52       39.22     53.08 o 
  -7  -3   2     1533.56     1662.21     61.30 o 
  -6  -3   2     3718.22     3794.18     67.88 o 
  -5  -3   2     2804.20     2937.35     54.73 o 
  -4  -3   2        0.99        9.86     25.84 o 
  -3  -3   2     2617.11     3149.44     43.22 o 
  -2  -3   2    11504.22    13048.27     71.64 o 
  -1  -3   2    16415.07    20539.85    232.29 o 
   0  -3   2     7046.08     6243.55     31.39 o 
   1  -3   2    11551.51    11919.69     64.12 o 
   2  -3   2    17831.39    16107.05     86.20 o 
   3  -3   2     6016.63     5533.43     64.59 o 
   4  -3   2      767.57      655.54     25.60 o 
   5  -3   2      329.71      363.12     17.85 o 
   6  -3   2     2663.50     2116.46     81.50 o 
   7  -3   2     2010.63     1957.45     67.64 o 
   8  -3   2      578.08      663.76     35.00 o 
   9  -3   2        0.64      -50.50    124.48 o 
  -9  -2   2       48.54       68.82     61.54 o 
  -8  -2   2      383.80      380.97     16.21 o 
  -7  -2   2     2611.09     2840.35     64.59 o 
  -6  -2   2     3384.38     3330.06     60.60 o 
  -5  -2   2     2073.66     2094.85     46.04 o 
  -4  -2   2     1577.97     1896.38     38.05 o 
  -3  -2   2     7585.64     8936.30     62.24 o 
  -2  -2   2    18593.16    24517.46    259.07 o 
  -1  -2   2     7389.18     7829.33     48.15 o 
   0  -2   2     1574.39     1453.34     17.19 o 
   1  -2   2    14196.61    12793.43     72.11 o 
   2  -2   2    18259.62    14465.74     98.65 o 
   3  -2   2     5614.96     4073.68     74.93 o 
   4  -2   2       80.52       70.46     15.50 o 
   5  -2   2      616.10      712.85     31.94 o 
   6  -2   2     3270.94     3444.92    113.21 o 
   7  -2   2     1391.81     1266.21     54.73 o 
   8  -2   2      256.96      287.96     27.25 o 
   9  -2   2      130.14       86.90     29.36 o 
  -9  -1   2        2.59       23.96     69.05 o 
  -8  -1   2      639.58      615.14     23.02 o 
  -7  -1   2     2872.32     3023.55     69.99 o 
  -6  -1   2     2507.64     2569.30     54.73 o 
  -5  -1   2      267.57      304.87     13.86 o 
  -4  -1   2      950.49     1052.48     30.06 o 
  -3  -1   2    19432.83    22336.65     95.12 o 
  -2  -1   2    24365.16    22563.54     94.19 o 
  -1  -1   2     1233.59      832.16     30.30 o 
   0  -1   2    15329.68     9301.92    236.64 o 
   1  -1   2    16451.01     9861.48     88.55 o 
   2  -1   2    19691.86    15797.48    129.65 o 
   3  -1   2     4482.76     4283.42     83.62 o 
   4  -1   2      378.11      358.65     15.27 o 
   5  -1   2     2134.65     2027.91     80.80 o 
   6  -1   2     3482.06     3898.70    117.67 o 
   7  -1   2     1427.56     1352.65     58.95 o 
   8  -1   2       27.65      -20.43     97.71 o 
   9  -1   2      110.65       85.96     32.65 o 
  -9   0   2       90.05       -4.93    178.04 o 
  -8   0   2     1243.31     1552.53     77.27 o 
  -7   0   2     2809.37     3938.63    171.69 o 
  -5   0   2      459.77      398.35     19.73 o 
  -4   0   2    12332.41    14180.83     84.56 o 
  -3   0   2    16199.97    18119.46     71.64 o 
  -2   0   2      364.25      519.07     16.21 o 
  -1   0   2      112.36      150.09      6.81 o 
   0   0   2     1331.28     1130.98     10.21 o 
   1   0   2    18723.56    16784.43    163.47 o 
   2   0   2    12183.39    11530.74     62.01 o 
   3   0   2      691.46      709.32     27.48 o 
   4   0   2     1974.14     1997.61     44.39 o 
   5   0   2     5943.18     5803.07     79.15 o 
   6   0   2     3180.47     3049.62     74.69 o 
   7   0   2     1031.84      967.45     34.06 o 
   8   0   2       15.14       21.14     69.99 o 
   9   0   2      507.79      449.32     26.07 o 
  -9   1   2      431.54      130.12     83.38 o 
  -8   1   2     2398.48     1779.65     68.11 o 
  -7   1   2     2323.80     1922.22     69.52 o 
  -6   1   2      329.71      306.28     12.45 o 
  -5   1   2     1280.43     1491.46     40.87 o 
  -4   1   2     9408.49     9633.41     72.34 o 
  -3   1   2    14260.16    19090.67     73.05 o 
  -2   1   2    16551.38    23399.93    187.43 o 
  -1   1   2     1396.30     1711.30     16.91 o 
   0   1   2    12915.56    14637.22     87.44 o 
   1   1   2    11018.60    12835.94    140.69 o 
   2   1   2     7755.82     8018.88     48.62 o 
   3   1   2       44.84       32.65     18.56 o 
   4   1   2     3116.60     3255.14     47.68 o 
   5   1   2     6630.82     6300.30     74.22 o 
   6   1   2     1750.12     1822.40     57.78 o 
   7   1   2       48.77       44.86     49.79 o 
   8   1   2      385.33      384.96     19.02 o 
  -9   2   2      874.79      716.37     28.19 o 
  -8   2   2     1272.36     1136.80     49.32 o 
  -7   2   2     1627.35     1634.26     61.30 o 
  -6   2   2        2.45      -13.39     33.35 o 
  -5   2   2     3401.76     3642.92     55.20 o 
  -4   2   2    26704.46    30034.22    123.54 o 
  -3   2   2     8297.11     9728.77     54.73 o 
  -2   2   2     2087.98     2423.44     24.90 o 
  -1   2   2     2584.78     2849.51     23.49 o 
   0   2   2    16683.46    19154.53    415.61 o 
   1   2   2    13766.61    17130.87    179.44 o 
   2   2   2     6299.40     7119.54     48.62 o 
   3   2   2      562.72      591.42     23.96 o 
   4   2   2     4358.41     4458.40     54.26 o 
   5   2   2     5410.44     5709.58     70.23 o 
   6   2   2      929.77      913.20     43.92 o 
   7   2   2       42.77       47.44     47.44 o 
   8   2   2      568.01      555.01     22.08 o 
  -9   3   2     1167.30     1075.02     44.16 o 
  -8   3   2     1482.90     1454.82     66.23 o 
  -7   3   2      374.07      480.09     20.67 o 
  -6   3   2      431.40      493.94     20.43 o 
  -5   3   2     4634.25     5298.79     60.60 o 
  -4   3   2     8030.90    10480.37     72.81 o 
  -3   3   2     5777.57     6658.01     48.15 o 
  -2   3   2     4562.11     5342.01     38.28 o 
  -1   3   2     9988.27    10800.51     49.79 o 
   0   3   2    13692.70    14870.67     62.01 o 
   1   3   2    15454.45    16361.18     69.52 o 
   2   3   2      224.70      179.91      6.58 o 
   3   3   2     4267.49     4294.46     49.09 o 
   4   3   2     8557.60     8900.84     76.10 o 
   5   3   2     2460.09     2579.87     54.73 o 
   6   3   2      333.78      346.68     20.90 o 
   7   3   2      286.59      293.12     15.27 o 
   8   3   2      623.88      561.82     29.12 o 
  -9   4   2     1031.78     1077.61     46.51 o 
  -8   4   2     1397.07     1473.37     59.66 o 
  -7   4   2       10.72       25.60     42.04 o 
  -6   4   2     1193.72     1193.17     45.10 o 
  -5   4   2     5944.20     6306.40     67.17 o 
  -4   4   2     7364.34     8386.46     65.30 o 
  -3   4   2     1009.74     1182.13     27.48 o 
  -2   4   2     2929.67     3321.37     35.23 o 
  -1   4   2    18276.67    20279.84     77.27 o 
   0   4   2     3659.07     3513.52     42.63 o 
   1   4   2     3374.76     3309.39     38.52 o 
   2   4   2     1555.85     1611.01     32.65 o 
   3   4   2     3526.55     3512.80     49.79 o 
   4   4   2     5502.66     6011.40     69.05 o 
   5   4   2     1452.21     1691.57     51.44 o 
   6   4   2      106.97      117.20     13.15 o 
   7   4   2      605.13      562.53     27.72 o 
  -9   5   2      811.11      748.31     38.05 o 
  -8   5   2      401.98      443.68     18.32 o 
  -7   5   2      191.90      186.96     13.15 o 
  -6   5   2     3252.90     4029.05     66.00 o 
  -5   5   2     3976.48     4386.30     59.42 o 
  -4   5   2     4993.22     5847.46     58.72 o 
  -3   5   2       44.26       50.73      5.87 o 
  -2   5   2     3525.70     3734.52     41.81 o 
  -1   5   2    12496.69    13316.02     72.11 o 
   0   5   2     5405.55     5543.02     77.16 o 
   1   5   2      385.90      428.88     18.79 o 
   2   5   2     1004.24      972.62     32.65 o 
   3   5   2     5886.86     6232.65     68.35 o 
   4   5   2     4039.08     4138.03     64.59 o 
   5   5   2      793.70      828.88     35.00 o 
   6   5   2      156.90      159.48     14.33 o 
   7   5   2      910.40      952.18     38.75 o 
  -9   6   2      593.98      585.54     27.25 o 
  -8   6   2       15.33       40.87     53.08 o 
  -7   6   2      503.49      505.92     22.31 o 
  -6   6   2     3429.16     3433.88     65.30 o 
  -5   6   2     4085.85     4434.21     62.71 o 
  -4   6   2     1141.06     1270.68     37.58 o 
  -3   6   2       58.25       65.30      6.81 o 
  -2   6   2    12161.32    13078.09     80.33 o 
  -1   6   2     9625.34     9984.55     70.23 o 
   0   6   2     2676.22     2661.68     29.23 o 
   1   6   2      449.58      463.64     21.37 o 
   2   6   2     1326.28     1290.64     38.99 o 
   3   6   2     6010.24     6486.79     75.39 o 
   4   6   2     1821.76     2480.05     59.19 o 
   5   6   2       75.20       97.24     13.39 o 
   6   6   2      650.69      708.15     31.47 o 
  -9   7   2      208.93      243.33     19.73 o 
  -8   7   2       68.15       71.40     16.21 o 
  -7   7   2     1296.06     1250.71     61.07 o 
  -6   7   2     2185.57     2093.44     60.13 o 
  -5   7   2     2271.50     2430.73     54.73 o 
  -4   7   2        9.55      -11.98     29.83 o 
  -3   7   2     1435.48     1510.01     39.69 o 
  -2   7   2     6504.21     6997.41     67.17 o 
  -1   7   2     8393.31     8348.17     71.17 o 
   0   7   2     1511.38     1478.79     27.24 o 
   1   7   2     2366.77     2344.06     47.68 o 
   2   7   2     3788.23     4060.53     62.48 o 
   3   7   2     2292.95     2493.44     57.54 o 
   4   7   2      901.32      991.41     40.87 o 
   5   7   2        5.24      -49.56     49.56 o 
   6   7   2      901.82      888.30     39.69 o 
  -9   8   2       22.77      119.32     64.59 o 
  -8   8   2      135.26      105.93     59.66 o 
  -7   8   2      913.64      877.26     39.22 o 
  -6   8   2     1722.63     1838.60     60.13 o 
  -5   8   2      835.53      798.81     34.06 o 
  -4   8   2       14.88       60.13     33.59 o 
  -3   8   2     4269.37     4268.39     62.48 o 
  -2   8   2     7384.70     7527.52     76.80 o 
  -1   8   2     2388.18     2390.56     48.85 o 
   0   8   2      417.92      388.57     12.45 o 
   1   8   2     1851.37     1918.93     50.73 o 
   2   8   2     3259.42     3182.56     62.95 o 
   3   8   2     1930.12     2470.89     64.36 o 
   4   8   2      404.74      393.18     18.56 o 
   5   8   2      276.10      255.31     16.91 o 
  -8   9   2      484.12      510.62     19.49 o 
  -7   9   2     1387.62     1380.60     59.66 o 
  -6   9   2     1147.46     1214.54     50.97 o 
  -5   9   2       99.51      105.22     12.45 o 
  -4   9   2      564.96      592.83     24.19 o 
  -3   9   2     2516.27     2543.47     58.72 o 
  -2   9   2     2607.10     2644.70     56.84 o 
  -1   9   2      802.70      876.32     32.41 o 
   0   9   2      499.65      438.83     12.97 o 
   1   9   2     2846.55     2772.94     63.18 o 
   2   9   2     2714.53     2682.75     66.23 o 
   3   9   2      568.44      586.25     29.36 o 
   4   9   2       49.21       91.60     54.73 o 
  -8  10   2      509.09      517.67     21.84 o 
  -7  10   2     1093.89     1095.46     41.57 o 
  -6  10   2      668.42      636.04     29.36 o 
  -5  10   2       14.52       49.32     46.04 o 
  -4  10   2     1175.30     1151.36     44.16 o 
  -3  10   2     3335.71     3204.17     69.29 o 
  -2  10   2     1696.04     1618.29     55.67 o 
  -1  10   2       86.71       88.08     11.98 o 
   0  10   2      730.32      681.66     23.19 o 
   1  10   2     1823.03     1665.97     61.77 o 
   2  10   2     1718.53     1690.40     65.53 o 
   3  10   2      270.50      256.72     16.91 o 
  -7  11   2      765.37      702.98     29.36 o 
  -6  11   2       62.24       54.96     57.31 o 
  -5  11   2      737.26      723.18     29.83 o 
  -4  11   2     1296.24     1270.91     50.97 o 
  -3  11   2     1819.13     1558.63     63.65 o 
  -2  11   2      987.13      955.47     37.81 o 
  -1  11   2       11.85      -25.13     45.80 o 
   0  11   2     1338.19     1179.90     35.80 o 
   1  11   2     2242.57     2173.77     72.34 o 
   2  11   2      565.43      516.49     19.96 o 
  -5  12   2      382.34      419.25     18.56 o 
  -4  12   2     1446.64     1350.06     54.02 o 
  -2  12   2       95.74       75.39     53.55 o 
  -1  12   2      500.42      455.66     26.54 o 
   0  12   2     1216.25     1082.97     31.90 o 
   1  12   2     1506.95     1267.39     64.12 o 
   2 -13   3      298.59      307.69     20.90 o 
  -1 -12   3      193.73      175.69     18.79 o 
   0 -12   3     1294.35     1261.58     35.00 o 
   1 -12   3     1334.12     1282.18     52.85 o 
   2 -12   3      348.69      375.80     18.56 o 
   3 -12   3       82.93       57.78     60.36 o 
   4 -12   3      757.44      730.93     26.78 o 
   5 -12   3      602.63      578.03     27.48 o 
  -3 -11   3      735.06      751.37     35.00 o 
  -2 -11   3        9.94        6.34     57.78 o 
  -1 -11   3     1404.18     1366.97     56.37 o 
   0 -11   3     1987.45     1931.99     50.31 o 
   1 -11   3     1178.46     1174.61     47.68 o 
   2 -11   3        9.73       12.92     50.26 o 
   3 -11   3      253.77      252.02     16.21 o 
   4 -11   3     1119.16      965.10     53.32 o 
   5 -11   3      750.48      736.10     35.23 o 
   6 -11   3       64.65      110.63     67.64 o 
  -4 -10   3      960.36     1051.54     44.86 o 
  -3 -10   3       39.50      -29.36     55.90 o 
  -2 -10   3      128.89       77.98     51.67 o 
  -1 -10   3     2452.14     2365.19     73.28 o 
   0 -10   3     2854.06     2695.85     85.02 o 
   1 -10   3      707.17      811.02     31.94 o 
   2 -10   3       74.63       76.33     13.39 o 
   3 -10   3     1078.04     1036.51     42.28 o 
   4 -10   3     1353.00     1361.34     58.01 o 
   5 -10   3      995.68      987.42     45.10 o 
   6 -10   3       28.17      -18.32     63.18 o 
   7 -10   3      174.51      136.93     73.75 o 
  -5  -9   3     1163.77     1123.41     53.32 o 
  -4  -9   3      774.55      827.70     41.81 o 
  -3  -9   3        1.87       61.77     47.21 o 
  -2  -9   3     1164.51     1110.49     46.98 o 
  -1  -9   3     2128.51     2128.57     80.91 o 
   0  -9   3     2989.47     2820.37     45.84 o 
   1  -9   3       45.70       13.15     39.93 o 
   2  -9   3      434.47      453.54     17.15 o 
   3  -9   3     2983.87     2910.58     71.40 o 
   4  -9   3     2168.78     2143.00     69.29 o 
   5  -9   3      483.00      456.36     21.84 o 
   6  -9   3       45.90       58.95     60.13 o 
   7  -9   3      496.17      465.29     21.61 o 
  -6  -8   3     1131.35     1143.84     53.32 o 
  -5  -8   3     2157.34     2246.11     78.68 o 
  -4  -8   3      261.07      298.06     15.03 o 
  -3  -8   3       50.77      -17.62     44.39 o 
  -2  -8   3     1843.41     1972.48     57.31 o 
  -1  -8   3     2306.78     2294.26     55.20 o 
   0  -8   3     4141.68     3916.28     63.30 o 
   1  -8   3       42.85       55.67      9.63 o 
   2  -8   3     3201.50     3139.58     61.77 o 
   3  -8   3     3106.32     3092.60     66.23 o 
   4  -8   3     1475.78     1444.25     57.78 o 
   5  -8   3       42.60        5.64     48.38 o 
   6  -8   3      319.26      308.63     17.62 o 
   7  -8   3      935.85      934.33     33.59 o 
   8  -8   3      771.19      695.94     28.65 o 
  -7  -7   3      929.98     1011.37     42.28 o 
  -6  -7   3     1850.48     1890.98     76.57 o 
  -5  -7   3     1386.46     1454.58     58.25 o 
  -4  -7   3      129.24      135.52     12.92 o 
  -3  -7   3     1222.99     1268.33     50.26 o 
  -2  -7   3     4532.55     4768.44     69.29 o 
  -1  -7   3     8669.27     8582.35     83.62 o 
   0  -7   3     1080.35      984.68     26.74 o 
   1  -7   3       92.15       94.04      6.46 o 
   2  -7   3     6850.15     6576.04     76.10 o 
   3  -7   3     3225.71     3285.44     62.48 o 
   4  -7   3      797.09      787.07     35.23 o 
   5  -7   3        1.76       -4.23     43.22 o 
   6  -7   3      858.29      853.07     32.88 o 
   7  -7   3     1490.42     1425.22     65.06 o 
   8  -7   3      320.82      290.07     23.96 o 
  -7  -6   3     1136.60     1165.45     48.38 o 
  -6  -6   3     2519.85     2735.36     76.80 o 
  -5  -6   3      419.08      470.69     22.55 o 
  -4  -6   3      101.58       48.62     40.40 o 
  -3  -6   3     6342.18     6775.21     78.21 o 
  -2  -6   3     4491.46     4795.69     63.89 o 
  -1  -6   3     4230.08     4312.08     56.60 o 
   0  -6   3       60.97       63.83      4.98 o 
   1  -6   3     2121.00     2170.01     42.98 o 
   2  -6   3     9217.13     8911.64     79.62 o 
   3  -6   3     6197.00     5979.93     73.75 o 
   4  -6   3      167.33      171.46     11.27 o 
   5  -6   3      540.99      518.37     20.67 o 
   6  -6   3     1124.94     1094.28     42.98 o 
   7  -6   3      960.86      867.39     37.35 o 
   8  -6   3      409.61      354.43     25.60 o 
  -8  -5   3      576.65      613.49     20.43 o 
  -7  -5   3     1875.96     1946.65     72.81 o 
  -6  -5   3     1902.26     2052.11     64.83 o 
  -5  -5   3       53.39       58.72     11.74 o 
  -4  -5   3      875.73     1113.78     43.22 o 
  -3  -5   3     3435.72     3851.02     57.54 o 
  -2  -5   3     8980.03     9691.66     79.39 o 
  -1  -5   3      762.53      781.67     29.36 o 
   0  -5   3      655.00      655.82     18.93 o 
   1  -5   3     8097.41     7854.23     67.88 o 
   2  -5   3     7609.00     7614.89     71.17 o 
   3  -5   3     3751.52     3703.04     59.19 o 
   4  -5   3       38.22       46.04     10.10 o 
   5  -5   3     1047.91      915.78     36.64 o 
   6  -5   3     2135.97     1844.24     73.28 o 
   7  -5   3     1501.16     1328.69     62.24 o 
   8  -5   3      120.46       80.80     86.67 o 
  -8  -4   3      855.93      881.72     35.00 o 
  -7  -4   3     2231.05     2277.35     71.64 o 
  -6  -4   3     1210.12     1362.04     54.73 o 
  -5  -4   3       66.70       16.21     36.17 o 
  -4  -4   3     5272.46     6007.64     70.93 o 
  -3  -4   3     5316.32     6181.22     65.30 o 
  -2  -4   3     4810.14     5319.46     56.37 o 
  -1  -4   3      132.55      128.01      6.34 o 
   0  -4   3      996.28      978.06     19.35 o 
   1  -4   3     6948.65     6457.19     59.66 o 
   2  -4   3     7681.85     7347.84     70.70 o 
   3  -4   3     2476.19     2248.46     50.97 o 
   4  -4   3      396.22      386.60     17.62 o 
   5  -4   3     3714.95     3860.65     87.84 o 
   6  -4   3     2639.80     2260.91     90.19 o 
   7  -4   3      969.91      929.87     40.16 o 
   8  -4   3        0.72        6.34    109.92 o 
   9  -4   3      291.01      338.46     35.23 o 
  -8  -3   3     1220.23     1239.44     51.20 o 
  -7  -3   3     2158.61     2524.91     68.82 o 
  -6  -3   3      457.54      467.87     17.85 o 
  -5  -3   3      442.00      533.17     22.08 o 
  -4  -3   3     5658.69     6584.03     68.82 o 
  -3  -3   3    10247.96    11304.32     80.33 o 
  -2  -3   3     4301.33     4748.01     50.97 o 
  -1  -3   3        3.34       -9.63     18.79 o 
   0  -3   3     4829.46     4511.00     57.54 o 
   1  -3   3     9921.32     9158.50     73.28 o 
   2  -3   3     7845.35     6910.03     76.57 o 
   3  -3   3     1217.63      880.31     37.81 o 
   4  -3   3     2197.20     1933.02     71.64 o 
   5  -3   3     7087.83     7658.11    138.34 o 
   6  -3   3     2758.10     2953.09    105.22 o 
   7  -3   3       92.47       86.43     76.57 o 
   8  -3   3      144.22      190.95     26.54 o 
   9  -3   3      494.35      549.14     31.00 o 
  -9  -2   3      597.45      599.17     24.90 o 
  -8  -2   3     1989.73     1973.66     68.35 o 
  -7  -2   3     1403.85     1454.11     56.14 o 
  -6  -2   3       62.77       69.52     10.57 o 
  -5  -2   3     2593.23     2913.86     54.73 o 
  -4  -2   3    10339.60    11905.13     88.31 o 
  -3  -2   3    13201.52    16044.10     95.59 o 
  -2  -2   3      712.77      723.65     28.89 o 
  -1  -2   3     4411.28     3846.79     48.38 o 
   0  -2   3     8284.99     5788.29     81.50 o 
   1  -2   3    14998.68    10658.17     93.01 o 
   2  -2   3     6581.21     5827.49     78.45 o 
   3  -2   3      216.20      240.28     15.50 o 
   4  -2   3     5316.44     4828.80     93.25 o 
   5  -2   3     3623.55     3126.66     90.19 o 
   6  -2   3     1675.65     1795.39     65.53 o 
   7  -2   3        0.94       12.68     66.23 o 
   8  -2   3      392.70      352.31     24.90 o 
   9  -2   3     1034.71      856.12     36.41 o 
  -9  -1   3      882.62      804.45     33.12 o 
  -8  -1   3     1533.44     1509.54     59.42 o 
  -7  -1   3      573.34      600.58     23.96 o 
  -6  -1   3      238.08      240.98     10.33 o 
  -5  -1   3     6133.18     6757.60     77.74 o 
  -4  -1   3    11903.99     9534.06     97.00 o 
  -3  -1   3     4967.70     3397.24     70.23 o 
  -2  -1   3     4167.02     2876.05     62.71 o 
  -1  -1   3     8354.19     6907.45     77.27 o 
   0  -1   3    13890.77     8142.33     44.34 o 
   1  -1   3     7475.90     4848.53     50.97 o 
   2  -1   3     4554.42     3433.88     53.08 o 
   3  -1   3      358.24      331.88     12.21 o 
   4  -1   3     6814.82     5786.15     90.66 o 
   5  -1   3     6737.87     5908.76    106.87 o 
   6  -1   3      800.10      858.47     33.82 o 
   7  -1   3      372.25      310.51     22.31 o 
   8  -1   3     1036.34      966.04     38.28 o 
  -7   0   3      158.68       93.72     50.97 o 
  -6   0   3     1806.10     1922.69     52.14 o 
  -5   0   3     6982.03     7648.48     66.23 o 
  -4   0   3     1323.80     1331.74     30.53 o 
  -3   0   3     2339.51     2739.12     34.53 o 
  -2   0   3     2143.29     2870.18     31.47 o 
  -1   0   3    14537.68    16989.24    170.99 o 
   0   0   3    10923.50     9032.94     30.06 o 
   1   0   3     4630.06     4081.43     33.12 o 
   2   0   3     1150.60     1081.37     24.43 o 
   3   0   3     7155.46     6971.10     63.18 o 
   4   0   3    10835.42    10373.97     88.78 o 
   5   0   3     3791.66     3641.74     67.88 o 
   6   0   3       19.48       37.81     44.16 o 
   7   0   3      171.00      141.63     16.44 o 
   8   0   3     1094.68     1099.22     50.03 o 
  -9   1   3     1179.65      959.94     41.34 o 
  -8   1   3      641.64      602.93     24.43 o 
  -7   1   3       21.82       30.30     42.51 o 
  -6   1   3     1817.06     1924.10     48.38 o 
  -5   1   3     6430.13     6901.81     64.12 o 
  -4   1   3     5989.25     6935.87     54.26 o 
  -3   1   3      105.25      111.10      5.40 o 
  -2   1   3      216.16      289.13     12.21 o 
  -1   1   3    14090.52    18551.87    162.77 o 
   0   1   3    10834.04    10854.92    594.00 o 
   1   1   3     1747.14     1730.56     22.78 o 
   2   1   3     1033.74     1028.05     22.78 o 
   3   1   3     6213.19     7863.63     61.30 o 
   4   1   3     8831.81     8647.64     75.39 o 
   5   1   3     2757.70     2838.94     57.31 o 
   6   1   3      123.30      140.69     11.98 o 
   7   1   3     1762.26     1686.17     68.58 o 
   8   1   3     1399.32     1296.04     65.06 o 
  -9   2   3      855.20      839.91     34.29 o 
  -8   2   3       46.21       52.14     50.73 o 
  -7   2   3      244.48      271.99     12.45 o 
  -6   2   3     5722.20     6005.29     72.11 o 
  -5   2   3     7098.18     7693.11     66.94 o 
  -4   2   3     7736.28     9290.96     62.71 o 
  -3   2   3      322.80      326.95     13.39 o 
  -2   2   3     5257.10     6436.52     39.93 o 
  -1   2   3    27263.34    33969.09    235.58 o 
   0   2   3    13338.43    13663.34    930.22 o 
   1   2   3      721.36      837.80     19.49 o 
   2   2   3     2852.09     2914.33     34.76 o 
   3   2   3     9212.41     9365.19     67.64 o 
   4   2   3     6610.64     7168.40     69.29 o 
   5   2   3       56.39       52.61     33.35 o 
   6   2   3      869.43      904.97     33.35 o 
   7   2   3     1812.09     1832.03     69.52 o 
   8   2   3      761.11      740.80     31.71 o 
  -9   3   3      582.48      616.55     26.54 o 
  -8   3   3       35.43       47.21     50.73 o 
  -7   3   3     1506.08     1525.52     54.02 o 
  -6   3   3     5570.49     6097.83     71.64 o 
  -5   3   3     4766.90     5160.92     57.78 o 
  -4   3   3      235.88      291.25     12.21 o 
  -3   3   3     4025.41     4418.24     41.34 o 
  -2   3   3    12403.58    14624.04     63.65 o 
  -1   3   3    18835.11    23973.49    222.19 o 
   0   3   3    13753.55    14698.40     54.26 o 
   1   3   3     3072.42     3209.10     35.23 o 
   2   3   3    13000.55    14339.38     77.04 o 
   3   3   3     4655.93     4806.02     53.32 o 
   4   3   3     2702.31     2993.72     50.73 o 
   5   3   3       38.10       17.85     35.70 o 
   6   3   3     1147.02     1131.16     46.04 o 
   7   3   3     1714.59     1696.97     68.35 o 
  -9   4   3      157.11      178.98     18.32 o 
  -8   4   3      319.56      318.73     15.74 o 
  -7   4   3     2307.82     2716.10     62.48 o 
  -6   4   3      796.93      895.81     37.81 o 
  -5   4   3     2308.47     2496.02     45.33 o 
  -4   4   3       25.88       36.41      6.34 o 
  -3   4   3     4364.57     4948.35     46.51 o 
  -2   4   3    15559.52    17741.78     77.27 o 
  -1   4   3     5900.38     6362.07     46.98 o 
   0   4   3       81.09      107.45      6.46 o 
   1   4   3     3647.45     3673.69     41.81 o 
   2   4   3     9893.51    10438.10     72.11 o 
   3   4   3     4941.68     5362.44     59.89 o 
   4   4   3      774.45      989.76     40.63 o 
   5   4   3      241.98      205.05     15.74 o 
   6   4   3     1619.42     1840.25     62.01 o 
   7   4   3     1516.18     1370.97     57.54 o 
  -9   5   3        0.94       22.08     59.66 o 
  -8   5   3      293.54      302.99     15.74 o 
  -7   5   3     2306.64     2503.77     62.95 o 
  -6   5   3     3463.76     3743.68     62.48 o 
  -5   5   3      820.54      872.09     35.70 o 
  -4   5   3       68.07       79.86      7.28 o 
  -3   5   3     6068.57     6583.32     56.84 o 
  -2   5   3     6974.53     7426.99     57.07 o 
  -1   5   3     3652.16     3788.30     42.51 o 
   0   5   3       72.55       60.65     12.10 o 
   1   5   3     4665.56     4845.48     51.67 o 
   2   5   3     6499.95     6988.01     65.30 o 
   3   5   3     3067.44     3462.30     55.67 o 
   4   5   3       62.56       65.06     10.33 o 
   5   5   3      526.07      568.63     23.02 o 
   6   5   3     2269.02     2367.78     71.87 o 
   7   5   3     1225.69     1314.60     59.66 o 
  -9   6   3       37.40       25.84     59.42 o 
  -8   6   3     1604.71     1566.15     63.89 o 
  -7   6   3     1899.30     2045.06     61.77 o 
  -6   6   3     1808.69     1980.23     53.79 o 
  -5   6   3       62.79       63.18      9.16 o 
  -4   6   3     1343.52     1363.69     38.05 o 
  -3   6   3     7655.70     8155.81     68.58 o 
  -2   6   3     9898.89    10616.13     73.75 o 
  -1   6   3     1673.92     1643.19     34.76 o 
   0   6   3      455.23      431.42     12.70 o 
   1   6   3     9850.89    10205.57     78.45 o 
   2   6   3     6634.02     6921.54     72.11 o 
   3   6   3     1534.09     1654.23     46.98 o 
   4   6   3      538.11      544.91     24.66 o 
   5   6   3     1453.97     1544.07     58.72 o 
   6   6   3     1864.77     1885.81     70.46 o 
  -9   7   3      220.64      231.35     18.79 o 
  -8   7   3     1068.10     1164.28     49.79 o 
  -7   7   3     1652.64     1714.83     62.71 o 
  -6   7   3      405.46      470.22     20.20 o 
  -5   7   3      168.04      188.14     10.33 o 
  -4   7   3     3845.39     4056.77     58.48 o 
  -3   7   3     7557.70     7958.99     73.28 o 
  -2   7   3     6217.88     6332.94     65.53 o 
  -1   7   3      408.79      435.22     17.62 o 
   0   7   3     6597.63     6052.30     75.16 o 
   1   7   3     5480.94     5425.15     66.00 o 
   2   7   3     1764.14     1945.24     50.26 o 
   3   7   3       91.86      104.05     11.27 o 
   4   7   3      638.53      652.72     24.66 o 
   5   7   3     1836.59     1909.30     69.29 o 
   6   7   3     1232.41     1265.27     50.50 o 
  -9   8   3      438.72      424.65     20.20 o 
  -8   8   3     1012.23     1000.80     50.73 o 
  -7   8   3      798.61      903.80     38.52 o 
  -6   8   3       50.79       58.01     12.45 o 
  -5   8   3      923.38      948.66     38.52 o 
  -4   8   3     4662.31     4623.29     68.35 o 
  -3   8   3     3501.94     3684.72     59.89 o 
  -2   8   3       48.01       39.69      8.69 o 
  -1   8   3      229.25      240.04      9.86 o 
   0   8   3     2919.26     2759.34     37.86 o 
   1   8   3     3887.81     3939.09     64.12 o 
   2   8   3     1849.99     1926.92     56.14 o 
   3   8   3      168.71      153.84     13.15 o 
   4   8   3      947.68     1023.12     40.63 o 
   5   8   3     1864.56     1861.39     74.69 o 
  -8   9   3      956.17      956.18     43.45 o 
  -7   9   3      366.64      372.04     17.38 o 
  -6   9   3       43.83       43.92     13.62 o 
  -5   9   3     1522.96     1496.39     56.84 o 
  -4   9   3     2251.19     2310.70     57.54 o 
  -3   9   3     1752.57     1731.74     52.38 o 
  -2   9   3       75.23       76.57     10.33 o 
  -1   9   3     1113.20     1079.02     45.10 o 
   0   9   3     4298.68     4070.94     48.74 o 
   1   9   3     2577.56     2551.69     60.60 o 
   2   9   3      432.36      528.94     16.44 o 
   3   9   3      374.55      351.84     15.50 o 
   4   9   3      965.54      988.12     46.27 o 
  -8  10   3      727.02      691.71     29.12 o 
  -7  10   3       64.21       86.20     57.07 o 
  -6  10   3      413.96      441.80     18.56 o 
  -5  10   3     1058.63     1059.99     47.91 o 
  -4  10   3     1862.29     1949.94     61.30 o 
  -3  10   3      805.25      767.34     32.65 o 
  -2  10   3       83.50       65.53     11.98 o 
  -1  10   3     1903.82     1757.81     57.54 o 
   0  10   3     2883.59     2643.79     46.82 o 
   1  10   3     1683.70     1572.73     60.13 o 
   2  10   3        0.33      -20.67     49.56 o 
   3  10   3      642.71      600.81     24.66 o 
  -7  11   3       11.15       25.37     60.36 o 
  -6  11   3      636.19      584.37     27.01 o 
  -5  11   3     1945.13     1851.29     69.29 o 
  -4  11   3     1249.31     1163.81     48.15 o 
  -3  11   3       94.82       84.32     14.33 o 
  -2  11   3      570.44      531.52     21.37 o 
  -1  11   3     1977.77     1795.86     65.06 o 
   0  11   3     1483.56     1371.84     40.28 o 
   1  11   3      574.35      572.39     22.55 o 
   2  11   3      342.49      433.35     18.09 o 
  -5  12   3      900.75      871.15     40.63 o 
  -4  12   3      191.38      201.29     16.91 o 
  -3  12   3       12.30       37.58     53.32 o 
  -2  12   3      531.65      511.32     22.08 o 
  -1  12   3     1980.15     1867.26     74.22 o 
   0  12   3      908.96      851.93     25.07 o 
  -1 -12   4     1155.97     1165.69     49.09 o 
   0 -12   4      655.36      664.47     35.58 o 
   1 -12   4        8.29      -65.06     65.06 o 
   2 -12   4      409.83      352.31     19.49 o 
   3 -12   4      776.57      766.63     33.59 o 
   4 -12   4      569.98      591.89     24.66 o 
  -3 -11   4      102.02       84.79     66.00 o 
  -2 -11   4     1215.38     1256.11     59.89 o 
  -1 -11   4     1653.75     1749.12     68.35 o 
   0 -11   4      686.35      696.78     35.23 o 
   1 -11   4       13.06      -34.06     54.73 o 
   2 -11   4     1177.19     1106.26     38.99 o 
   3 -11   4     1613.87     1605.14     63.42 o 
   4 -11   4      471.72      487.13     19.96 o 
   5 -11   4        4.15       -1.64     65.77 o 
   6 -11   4      359.01      319.67     23.25 o 
  -4 -10   4        6.66       62.24     62.24 o 
  -3 -10   4     1023.45     1028.52     37.35 o 
  -2 -10   4     2234.97     2312.58     75.16 o 
  -1 -10   4     1793.69     1917.52     68.58 o 
   0 -10   4      111.81      120.30     10.13 o 
   1 -10   4      300.45      274.57     14.56 o 
   2 -10   4     1967.01     1827.57     67.88 o 
   3 -10   4     2383.82     2485.69     78.68 o 
   4 -10   4      127.02      103.35     17.15 o 
   5 -10   4      127.28       35.70     66.70 o 
   6 -10   4      351.07      323.42     21.84 o 
  -5  -9   4       35.00       28.89     64.36 o 
  -4  -9   4      181.64      222.19     17.38 o 
  -3  -9   4     1427.66     1533.97     66.23 o 
  -2  -9   4     2288.90     2405.83     69.76 o 
  -1  -9   4     1789.47     1767.44     60.60 o 
   0  -9   4        2.68       14.93     28.48 o 
   1  -9   4     3433.32     3227.66     71.64 o 
   2  -9   4     3311.21     3221.79     74.22 o 
   3  -9   4     1747.84     1747.24     64.36 o 
   4  -9   4       72.21       42.04     50.97 o 
   5  -9   4      532.15      524.01     25.13 o 
   6  -9   4      970.00      934.57     32.88 o 
   7  -9   4      549.80      536.22     24.90 o 
  -6  -8   4      990.61     1067.98     47.21 o 
  -5  -8   4       90.00       92.31     17.15 o 
  -4  -8   4      845.50     1041.20     46.98 o 
  -3  -8   4     2315.09     2497.90     69.05 o 
  -2  -8   4     2873.33     2971.64     67.88 o 
  -1  -8   4      112.45      124.01     11.04 o 
   0  -8   4      739.35      731.78     19.49 o 
   1  -8   4     3551.25     3289.43     64.83 o 
   2  -8   4     3750.15     3566.35     70.93 o 
   3  -8   4      660.79      718.01     27.48 o 
   4  -8   4      145.28      144.68     13.62 o 
   5  -8   4     1543.55     1474.08     58.25 o 
   6  -8   4     1097.25     1080.19     42.98 o 
   7  -8   4      405.30      402.58     23.96 o 
   8  -8   4       55.88       74.22     26.31 o 
  -7  -7   4     1559.81     1659.63     73.99 o 
  -6  -7   4      409.88      461.30     22.78 o 
  -5  -7   4       17.95       36.88     50.97 o 
  -4  -7   4     2111.92     2299.19     66.23 o 
  -3  -7   4     3699.01     3833.17     72.81 o 
  -2  -7   4     2636.45     2641.88     59.42 o 
  -1  -7   4      803.14      833.81     35.47 o 
   0  -7   4     2554.80     2526.83     38.36 o 
   1  -7   4     4765.14     4371.27     66.23 o 
   2  -7   4     3383.45     3086.97     62.95 o 
   3  -7   4       50.36       23.72     39.46 o 
   4  -7   4      461.18      477.27     16.91 o 
   5  -7   4     2405.38     2094.85     77.51 o 
   6  -7   4     1502.02     1338.32     67.41 o 
   7  -7   4      133.15      110.63     77.98 o 
   8  -7   4       48.01      -93.01     93.01 o 
  -7  -6   4     1018.00     1133.27     40.63 o 
  -6  -6   4      179.23      204.34     16.21 o 
  -5  -6   4      980.54     1378.95     49.56 o 
  -4  -6   4     4576.64     4872.02     78.68 o 
  -3  -6   4    10130.58    11150.00    102.64 o 
  -2  -6   4     1033.64     1021.71     42.28 o 
  -1  -6   4      930.50      918.13     36.64 o 
   0  -6   4     6754.82     6472.55     90.43 o 
   1  -6   4     6858.18     6372.87     73.05 o 
   2  -6   4     3142.62     3019.09     56.37 o 
   3  -6   4        6.59        5.40     33.59 o 
   4  -6   4     1697.05     1638.02     62.48 o 
   5  -6   4     1879.79     1687.58     65.77 o 
   6  -6   4     1214.55     1001.98     43.22 o 
   7  -6   4      122.48       81.03     79.62 o 
   8  -6   4      231.35      118.14    107.10 o 
  -8  -5   4      992.88      987.65     40.87 o 
  -7  -5   4      604.13      623.59     30.77 o 
  -6  -5   4        5.17       57.07     49.32 o 
  -5  -5   4     3493.83     4097.64     75.63 o 
  -4  -5   4     6125.67     6832.52     84.79 o 
  -3  -5   4     1564.36     1763.21     47.68 o 
  -2  -5   4        4.99       11.51     26.31 o 
  -1  -5   4     5944.54     6020.33     66.94 o 
   0  -5   4     7304.38     6894.93     49.49 o 
   1  -5   4    10257.28     9726.89     85.26 o 
   2  -5   4      670.66      624.77     23.25 o 
   3  -5   4      195.69      198.00     11.04 o 
   4  -5   4     4769.95     4236.45     87.84 o 
   5  -5   4     4071.63     3298.82     93.01 o 
   6  -5   4      955.43      907.56     29.36 o 
   7  -5   4      148.77      179.68     27.25 o 
   8  -5   4      499.48      542.09     31.24 o 
  -8  -4   4      930.45      916.01     42.75 o 
  -7  -4   4      347.34      350.67     16.44 o 
  -6  -4   4      347.93      426.30     19.26 o 
  -5  -4   4     1877.90     2110.59     56.60 o 
  -4  -4   4     6743.04     7731.16     84.56 o 
  -3  -4   4     1414.49     1527.39     42.98 o 
  -2  -4   4        8.87       19.49     26.31 o 
  -1  -4   4    12784.02    12810.57     90.90 o 
   0  -4   4     8529.98     7220.62     61.30 o 
   1  -4   4     2639.44     2309.06     48.85 o 
   2  -4   4       50.65       49.56     33.12 o 
   3  -4   4     2512.30     2162.50     65.30 o 
   4  -4   4     5929.61     5612.11    108.75 o 
   5  -4   4     2424.42     2598.66     93.01 o 
   6  -4   4      117.06       76.33     68.58 o 
   7  -4   4      229.50      233.70     23.72 o 
   8  -4   4      788.95      748.08     29.12 o 
  -8  -3   4      560.34      533.17     23.72 o 
  -7  -3   4      203.75      212.80     15.03 o 
  -6  -3   4     1042.57     1092.64     46.04 o 
  -5  -3   4     8132.77     8690.86     93.95 o 
  -4  -3   4     8224.67     8859.50     87.61 o 
  -3  -3   4      398.66      453.31     21.14 o 
  -2  -3   4     3977.70     4058.41     56.84 o 
  -1  -3   4     3947.91     3263.12     52.38 o 
   0  -3   4    12377.14     9088.62    104.17 o 
   1  -3   4     2069.34     1563.80     49.32 o 
   2  -3   4       25.12       78.68     10.57 o 
   3  -3   4     5526.42     5344.82     87.61 o 
   4  -3   4     5353.22     5584.40     97.71 o 
   5  -3   4     2641.62     2556.38     82.91 o 
   6  -3   4       15.70        7.99     17.38 o 
   7  -3   4      700.59      692.88     26.31 o 
   8  -3   4     1001.09     1025.70     50.97 o 
  -9  -2   4      981.85      970.27     39.93 o 
  -8  -2   4      364.18      376.51     18.79 o 
  -7  -2   4      366.70      380.73     19.96 o 
  -6  -2   4     2108.92     2078.18     62.71 o 
  -5  -2   4    10255.55    10527.82    105.93 o 
  -4  -2   4     5005.67     4992.28     75.16 o 
  -3  -2   4        1.98       -8.46     33.59 o 
  -2  -2   4    15134.43    10849.83    103.81 o 
  -1  -2   4    14355.29    11282.24     97.00 o 
   0  -2   4    18373.66    13990.42     91.72 o 
   1  -2   4       45.77        3.76     30.06 o 
   2  -2   4     3683.57     3261.48     64.83 o 
   3  -2   4     8292.19     7110.38     97.71 o 
   4  -2   4     5327.01     4572.08     89.72 o 
   5  -2   4     1117.23     1083.01     45.33 o 
   6  -2   4      333.48      299.23     18.79 o 
   7  -2   4     1668.90     1444.95     57.54 o 
   8  -2   4      805.75      716.13     32.41 o 
  -9  -1   4      650.77      596.58     25.84 o 
  -8  -1   4       85.70       80.56     14.56 o 
  -7  -1   4     1392.06     1376.37     61.07 o 
  -6  -1   4     5843.76     3133.47     95.59 o 
  -5  -1   4     5518.97     3233.29    100.06 o 
  -4  -1   4      650.10      528.47     17.15 o 
  -3  -1   4     4390.08     4768.67     95.36 o 
  -2  -1   4    20425.99    22089.79    148.44 o 
  -1  -1   4    10424.24     8495.91     73.28 o 
   0  -1   4     2007.50     1419.34     21.96 o 
   1  -1   4       29.91       58.95      5.40 o 
   2  -1   4     8219.65     6086.79     63.89 o 
   3  -1   4     9395.74     7383.07     82.44 o 
   4  -1   4     3183.83     2820.62     64.12 o 
   5  -1   4        5.06       29.36     41.34 o 
   6  -1   4      964.55      914.37     37.58 o 
   7  -1   4     2297.14     2129.15     88.78 o 
  -9   0   4      349.06      287.72     21.61 o 
  -8   0   4      376.85      381.20     18.09 o 
  -7   0   4     1827.71     1916.82     55.20 o 
  -6   0   4     2538.56     2589.27     50.97 o 
  -5   0   4     2504.41     2583.39     46.27 o 
  -4   0   4      999.48     1155.82     32.18 o 
  -3   0   4     6993.75     8793.50     62.01 o 
  -2   0   4    22115.03    28761.90    282.09 o 
  -1   0   4     9441.41     9665.83     51.44 o 
   0   0   4      178.84      145.62      4.48 o 
   1   0   4      805.11      647.32     19.73 o 
   2   0   4    11972.29    11129.10     68.35 o 
   3   0   4     8018.88     7254.36     66.70 o 
   4   0   4      907.12      867.86     35.94 o 
   5   0   4      173.82      191.19     10.80 o 
   6   0   4     1892.10     1751.94     62.95 o 
   7   0   4     1106.08     1104.85     47.21 o 
   8   0   4      457.92      439.22     21.61 o 
  -9   1   4      103.47       68.11     62.71 o 
  -8   1   4      143.76      145.15     15.03 o 
  -7   1   4     2923.34     2942.75     63.42 o 
  -6   1   4     5327.37     5615.63     66.70 o 
  -5   1   4      846.83      885.01     31.71 o 
  -4   1   4      226.07      280.68     11.98 o 
  -3   1   4     6650.01     7931.98     52.14 o 
  -2   1   4    17656.10    23285.07    222.66 o 
  -1   1   4    12101.16    13318.84     55.20 o 
   0   1   4     2271.65     2223.86     17.77 o 
   1   1   4     5207.30     4844.07     39.22 o 
   2   1   4    10867.36    10453.83     64.12 o 
   3   1   4     6326.84     6043.81     58.01 o 
   4   1   4      205.02      202.70      9.40 o 
   5   1   4      427.52      523.54     16.91 o 
   6   1   4     1543.87     1583.06     59.66 o 
   7   1   4     2043.57     2018.05     75.86 o 
   8   1   4      239.44      252.26     19.02 o 
  -9   2   4       12.42      -15.74     61.77 o 
  -8   2   4     1541.12     1572.96     62.24 o 
  -7   2   4     3221.86     3262.65     64.36 o 
  -6   2   4     3252.38     3542.63     55.90 o 
  -5   2   4      346.90      457.54     18.32 o 
  -4   2   4      446.98      465.29     21.61 o 
  -3   2   4    13093.71    15839.05     72.34 o 
  -2   2   4    19234.96    25251.21    234.64 o 
  -1   2   4     5317.89     6048.04     39.93 o 
   0   2   4     5129.29     5509.71    119.79 o 
   1   2   4    15185.71    16022.26     71.40 o 
   2   2   4     8860.10     9003.95     61.54 o 
   3   2   4     2263.91     2549.57     40.87 o 
   4   2   4        1.70       -7.75     27.72 o 
   5   2   4     3193.44     3428.01     62.71 o 
   6   2   4     2311.76     2249.40     63.18 o 
   7   2   4     1159.61     1187.06     47.21 o 
   8   2   4       33.44      -20.20     64.12 o 
  -9   3   4      182.35      194.48     17.85 o 
  -8   3   4     2278.60     2366.84     69.05 o 
  -7   3   4     3486.57     3564.23     66.47 o 
  -6   3   4     1740.47     2015.23     46.98 o 
  -5   3   4      247.33      248.73     11.74 o 
  -4   3   4     8420.60    10364.11     69.05 o 
  -3   3   4    12556.97    15368.60     73.99 o 
  -2   3   4    15954.06    19094.43     76.33 o 
  -1   3   4      533.85      585.31     18.56 o 
   0   3   4     9490.01    10277.12    118.38 o 
   1   3   4    10595.16    10705.15     63.89 o 
   2   3   4     3278.41     3194.07     41.81 o 
   3   3   4      306.51      311.21     15.50 o 
   4   3   4      645.00      671.51     26.78 o 
   5   3   4     2306.27     2448.81     57.54 o 
   6   3   4     2105.13     2051.87     65.30 o 
   7   3   4      522.68      528.47     26.07 o 
  -9   4   4      656.65      671.98     28.19 o 
  -8   4   4     1862.91     2088.75     66.23 o 
  -7   4   4     1823.08     1983.05     56.84 o 
  -6   4   4       57.11       81.27      9.40 o 
  -5   4   4      875.59      963.46     35.00 o 
  -4   4   4     8655.13     9972.34     70.70 o 
  -3   4   4     5901.78     6682.91     54.02 o 
  -2   4   4     3299.59     3641.27     39.46 o 
  -1   4   4      737.71      831.93     23.49 o 
   0   4   4     8030.36     8289.85     40.86 o 
   1   4   4    10379.49    10884.83     69.76 o 
   2   4   4     1953.97     1981.41     38.28 o 
   3   4   4       10.09       16.44     28.19 o 
   4   4   4     1350.20     1451.06     46.27 o 
   5   4   4     2201.21     2796.90     63.65 o 
   6   4   4     1789.73     2309.29     67.64 o 
   7   4   4       49.16       53.79     16.44 o 
  -9   5   4      671.60      680.20     31.71 o 
  -8   5   4     1290.53     1508.37     59.42 o 
  -7   5   4     1317.01     1341.14     51.44 o 
  -6   5   4        3.47        1.88     33.82 o 
  -5   5   4     2136.60     2193.74     46.27 o 
  -4   5   4     5453.15     6094.08     60.36 o 
  -3   5   4     6889.03     7778.60     62.71 o 
  -2   5   4       22.00       36.41     19.73 o 
  -1   5   4     2130.46     2168.37     35.47 o 
   0   5   4     8422.92     8472.56    135.05 o 
   1   5   4     5917.27     6045.69     58.48 o 
   2   5   4     1114.34     1155.82     35.47 o 
   3   5   4      225.02      250.85     11.27 o 
   5   5   4     2342.20     2251.05     64.83 o 
   6   5   4      793.44      847.43     36.17 o 
  -9   6   4      828.40      811.49     32.41 o 
  -8   6   4     2186.28     2137.84     69.52 o 
  -7   6   4      401.26      468.11     20.20 o 
  -6   6   4      393.32      422.78     17.38 o 
  -5   6   4     4749.20     5123.81     66.47 o 
  -4   6   4     2817.77     3019.32     50.03 o 
  -3   6   4     4088.79     4157.76     52.85 o 
  -2   6   4       73.01       73.05      6.81 o 
  -1   6   4     5285.09     5159.04     55.20 o 
   0   6   4     9516.99     9124.23     98.88 o 
   1   6   4     3569.61     3564.00     52.61 o 
   2   6   4      201.42      228.06      9.40 o 
   3   6   4     1173.36     1231.92     46.74 o 
   4   6   4     2935.44     2864.54     66.23 o 
   5   6   4     1725.81     1809.95     64.83 o 
   6   6   4      271.80      298.76     17.15 o 
  -9   7   4      726.87      674.56     29.83 o 
  -8   7   4      753.55      802.57     31.47 o 
  -7   7   4       64.12       70.70     45.80 o 
  -6   7   4     1037.80     1105.56     42.28 o 
  -5   7   4     5508.17     5501.02     72.81 o 
  -4   7   4     5911.13     6055.79     70.70 o 
  -3   7   4       37.15       48.38     28.65 o 
  -2   7   4     1908.13     1885.34     42.04 o 
  -1   7   4     5118.58     4946.94     60.13 o 
   0   7   4     4851.82     4567.43     55.90 o 
   1   7   4     1629.93     1551.12     43.92 o 
   2   7   4      237.20      205.28     12.21 o 
   3   7   4     2477.83     2461.49     62.71 o 
   4   7   4     2578.40     3162.36     73.05 o 
   5   7   4      991.70     1071.50     46.51 o 
  -9   8   4      803.63      806.09     33.12 o 
  -8   8   4      258.58      267.99     17.15 o 
  -7   8   4       65.91       59.66     50.03 o 
  -6   8   4     3232.64     3227.66     70.23 o 
  -5   8   4     3031.28     3137.47     63.65 o 
  -4   8   4      400.60      435.22     18.09 o 
  -3   8   4       63.85       44.16     31.94 o 
  -2   8   4      903.15      947.96     35.47 o 
  -1   8   4     4059.85     3879.91     60.13 o 
   0   8   4     2927.66     2917.92     87.02 o 
   1   8   4       49.82       59.89     35.70 o 
   2   8   4      511.25      504.75     22.55 o 
   3   8   4     2414.47     2361.67     66.00 o 
   4   8   4     1769.09     2240.24     71.40 o 
   5   8   4      372.34      416.20     18.56 o 
  -8   9   4       12.36       51.91     59.42 o 
  -7   9   4      338.34      344.80     16.21 o 
  -6   9   4     1309.57     1336.21     52.61 o 
  -5   9   4     2524.15     2541.82     64.36 o 
  -4   9   4      420.30      406.80     18.56 o 
  -3   9   4      469.86      405.63     20.90 o 
  -2   9   4     1732.98     1569.91     50.50 o 
  -1   9   4     2125.10     2172.83     53.32 o 
   0   9   4     2517.45     2407.93     41.77 o 
   1   9   4       34.87       43.45     42.28 o 
   2   9   4     1264.92     1272.08     50.03 o 
   3   9   4     2001.32     1812.30     70.23 o 
   4   9   4      589.40      597.52     25.60 o 
  -7  10   4      707.38      723.18     30.77 o 
  -6  10   4     1338.00     1389.99     53.79 o 
  -5  10   4      974.17      909.91     39.69 o 
  -4  10   4       50.18       66.23     44.16 o 
  -3  10   4      953.16      985.77     38.52 o 
  -2  10   4     2954.43     2712.58     66.23 o 
  -1  10   4     2505.75     2390.33     65.06 o 
   0  10   4      516.06      504.85     16.56 o 
   1  10   4       89.59       25.60     48.38 o 
   2  10   4     1628.42     1703.55     64.36 o 
   3  10   4     1498.23     1549.00     68.58 o 
  -7  11   4      558.21      576.62     25.37 o 
  -6  11   4     1224.59     1187.76     50.03 o 
  -5  11   4      470.13      426.53     16.91 o 
  -4  11   4      158.52      168.41     15.03 o 
  -3  11   4     1545.68     1435.32     58.72 o 
  -2  11   4     1617.80     1506.49     61.30 o 
  -1  11   4      941.68      848.13     35.23 o 
   0  11   4       17.36       15.27     35.04 o 
   1  11   4      708.57      716.13     25.37 o 
  -5  12   4       42.46      -46.04     58.25 o 
  -4  12   4      165.15      202.70     16.91 o 
  -3  12   4     1190.65     1041.44     48.62 o 
  -2  12   4     1306.69     1355.94     51.67 o 
  -1  12   4      195.14      179.44     16.68 o 
   0  12   4      235.31      201.61     12.29 o 
  -1 -12   5      113.46      114.62     72.81 o 
   0 -12   5      109.40       82.21     18.93 o 
   1 -12   5      615.27      563.47     25.13 o 
   2 -12   5      894.92      871.62     35.70 o 
   3 -12   5      276.02      270.11     21.61 o 
   4 -12   5        1.13       -3.99     75.86 o 
  -3 -11   5      987.39     1256.11     47.44 o 
  -2 -11   5      624.55      680.43     28.65 o 
  -1 -11   5       90.71      125.89     17.62 o 
   0 -11   5      150.59      139.83    112.39 o 
   1 -11   5     1344.85     1157.70     58.01 o 
   2 -11   5     1578.25     1498.04     65.53 o 
   3 -11   5      198.22      233.00     19.26 o 
   4 -11   5      118.16      123.78     20.67 o 
   5 -11   5      497.13      472.80     23.96 o 
  -4 -10   5     1206.47      958.76     45.80 o 
  -3 -10   5     1673.06     1649.53     82.21 o 
  -2 -10   5      586.63      606.68     28.65 o 
  -1 -10   5        4.71      -15.27     53.79 o 
   0 -10   5     1288.15     1342.50     64.00 o 
   1 -10   5     2772.94     2680.63     78.68 o 
   2 -10   5     1284.99     1220.41     55.20 o 
   3 -10   5        0.87      -23.25     58.95 o 
   4 -10   5      833.06      762.64     28.89 o 
   5 -10   5      802.24      785.66     31.47 o 
   6 -10   5      562.03      558.06     25.37 o 
  -5  -9   5      941.55     1052.48     42.98 o 
  -4  -9   5     1647.46     2142.30     80.33 o 
  -3  -9   5     1908.07     1913.53     77.04 o 
  -2  -9   5       94.87       93.95     51.91 o 
  -1  -9   5      823.09      839.44     31.00 o 
   0  -9   5     2757.28     2567.17     50.23 o 
   1  -9   5     2285.06     2253.39     69.29 o 
   2  -9   5      567.32      562.53     23.72 o 
   3  -9   5       77.36       82.44     51.20 o 
   4  -9   5     1152.11     1018.42     42.28 o 
   5  -9   5     1415.11     1383.65     64.59 o 
   6  -9   5      298.65      284.43     23.72 o 
   7  -9   5        0.01        0.00     87.84 o 
  -6  -8   5       38.42       20.67     70.23 o 
  -5  -8   5     1285.42     1476.90     58.01 o 
  -4  -8   5     2745.50     2973.76     83.85 o 
  -3  -8   5      760.06      840.85     32.88 o 
  -2  -8   5      117.88      120.26     12.92 o 
  -1  -8   5     2351.09     2411.47     64.36 o 
   0  -8   5     3319.67     3026.51     48.65 o 
   1  -8   5     2066.02     1915.41     60.36 o 
   2  -8   5      234.17      232.29     13.39 o 
   3  -8   5      658.30      614.43     24.90 o 
   4  -8   5     1988.15     1899.44     77.04 o 
   5  -8   5     1567.97     1652.35     63.89 o 
   6  -8   5       63.49       60.13     71.87 o 
   7  -8   5       90.02       10.33     87.84 o 
  -7  -7   5      112.33      127.30     21.37 o 
  -6  -7   5      640.03      744.55     26.07 o 
  -5  -7   5     1643.83     1765.09     69.52 o 
  -4  -7   5     2856.60     3055.96     77.51 o 
  -3  -7   5      164.49      199.88     12.92 o 
  -2  -7   5      589.22      603.86     23.49 o 
  -1  -7   5     2742.21     2692.14     60.60 o 
   0  -7   5     3690.94     3417.03     46.99 o 
   1  -7   5     1540.96     1459.28     51.20 o 
   2  -7   5       12.26        2.11     38.75 o 
   3  -7   5     2105.73     1903.43     66.94 o 
   4  -7   5     2498.05     2220.28     82.44 o 
   5  -7   5     1049.99      995.40     44.63 o 
   6  -7   5      231.95      230.41     22.55 o 
   7  -7   5      176.06      167.00     97.94 o 
   8  -7   5      664.62      795.99     37.11 o 
  -7  -6   5       33.36       12.21     67.17 o 
  -6  -6   5     1144.23     1224.64     54.26 o 
  -5  -6   5     2941.45     3195.24     79.86 o 
  -4  -6   5     3269.17     3590.30     74.69 o 
  -3  -6   5      307.14      341.98     14.09 o 
  -2  -6   5     3514.59     3616.85     66.23 o 
  -1  -6   5     5432.75     5023.28     73.05 o 
   0  -6   5     3468.23     3338.90     43.76 o 
   1  -6   5      530.40      519.31     20.43 o 
   2  -6   5      360.39      376.74     15.74 o 
   3  -6   5     2235.15     1884.41     68.82 o 
   4  -6   5     4949.30     4548.60    102.41 o 
   5  -6   5     1609.51     1449.42     59.19 o 
   6  -6   5      221.79      223.37     24.66 o 
   7  -6   5     1292.59     1421.23     66.94 o 
   8  -6   5      652.79      693.35     33.82 o 
  -8  -5   5      102.76       83.62     69.52 o 
  -7  -5   5      687.63      732.81     26.78 o 
  -6  -5   5     2539.18     2779.05     78.92 o 
  -5  -5   5     4181.86     4512.43     85.02 o 
  -4  -5   5      560.26      571.69     25.60 o 
  -3  -5   5      605.35      624.77     30.77 o 
  -2  -5   5     6511.18     6431.59     80.80 o 
  -1  -5   5     7984.75     8071.96     86.67 o 
   0  -5   5     1920.30     1673.79     34.13 o 
   1  -5   5      904.36      895.34     36.88 o 
   2  -5   5     2688.52     2425.09     66.47 o 
   3  -5   5     7831.05     7062.94    115.09 o 
   4  -5   5     3162.90     3187.26     92.07 o 
   5  -5   5        7.07       10.80     62.24 o 
   6  -5   5      427.20      403.99     22.08 o 
   7  -5   5     1158.79     1392.81     56.60 o 
   8  -5   5      673.39      786.36     35.70 o 
  -8  -4   5       13.99       27.95     64.36 o 
  -7  -4   5     1207.23     1279.13     55.67 o 
  -6  -4   5     2042.76     2130.32     69.29 o 
  -5  -4   5     1258.90     1373.08     55.90 o 
  -4  -4   5      338.78      374.63     14.33 o 
  -3  -4   5     2128.97     2317.75     55.90 o 
  -2  -4   5     8413.59     7962.04     88.31 o 
  -1  -4   5    10743.06     9686.03     96.30 o 
   0  -4   5      236.93      175.82      7.47 o 
   1  -4   5      863.07      789.89     35.47 o 
   2  -4   5     3942.42     3564.70     72.58 o 
   3  -4   5     6145.01     5810.58     93.25 o 
   4  -4   5     2308.69     2242.35     70.93 o 
   5  -4   5       69.98      -36.17     52.61 o 
   6  -4   5     1354.63     1365.10     54.49 o 
   7  -4   5     1356.16     1435.56     70.70 o 
   8  -4   5      401.79      397.17     25.37 o 
  -8  -3   5      170.53      168.41     19.02 o 
  -7  -3   5     1173.06     1156.06     47.68 o 
  -6  -3   5     4008.79     3941.91     84.32 o 
  -5  -3   5     1571.17     1626.98     60.60 o 
  -4  -3   5      151.22      182.26     11.74 o 
  -3  -3   5     2729.49     2330.67     59.66 o 
  -2  -3   5     9510.87     6906.74     90.90 o 
  -1  -3   5     6032.83     4695.39     75.86 o 
   0  -3   5      445.07      347.61      9.85 o 
   1  -3   5     5474.77     4841.72     68.11 o 
   2  -3   5     4038.76     3776.80     66.00 o 
   3  -3   5     6282.01     6037.00     88.31 o 
   4  -3   5      735.41      725.06     31.71 o 
   5  -3   5      156.65       28.42     51.20 o 
   6  -3   5     2087.33     2390.56     86.20 o 
   7  -3   5     1100.39     1134.45     64.36 o 
   8  -3   5      332.55      370.16     24.66 o 
  -9  -2   5       10.68      -18.56     67.17 o 
  -8  -2   5      920.20     1003.86     43.92 o 
  -7  -2   5     3399.32     3109.98     89.49 o 
  -6  -2   5     2615.47     2021.57     76.10 o 
  -5  -2   5      463.33      328.12     16.91 o 
  -4  -2   5     1975.37     1893.57     73.05 o 
  -3  -2   5     3643.76     3379.39     73.05 o 
  -2  -2   5    14189.59    12156.68    108.04 o 
  -1  -2   5     5641.20     4533.80     63.42 o 
   0  -2   5       15.03       23.34     18.91 o 
   1  -2   5    10345.89     8917.51     98.41 o 
   2  -2   5     8470.61     7551.48    100.53 o 
   3  -2   5     8048.61     7910.37    111.80 o 
   4  -2   5      181.99      168.88     14.56 o 
   5  -2   5     1951.92     1704.26     72.34 o 
   6  -2   5     2845.89     2534.54    100.29 o 
   7  -2   5     1009.57      946.08     44.63 o 
   8  -2   5       80.09       68.58     85.02 o 
  -9  -1   5      227.35      211.62     22.31 o 
  -8  -1   5     1852.12     1238.50     48.38 o 
  -7  -1   5     2361.17     2377.17    104.05 o 
  -6  -1   5      889.83     1071.74     36.41 o 
  -5  -1   5        4.27       33.59     72.34 o 
  -4  -1   5     2674.89     3442.33     91.60 o 
  -3  -1   5    11017.66    14088.29    130.83 o 
  -2  -1   5     7632.29     8146.89     83.62 o 
  -1  -1   5     5664.85     5229.74     57.78 o 
   0  -1   5     5557.09     4342.74     44.98 o 
   1  -1   5    24494.94    16251.97     90.43 o 
   2  -1   5    12470.85     8900.60     77.27 o 
   3  -1   5       50.80       71.40      8.22 o 
   4  -1   5      186.60      156.66     11.04 o 
   5  -1   5     3166.89     2747.81     76.33 o 
   6  -1   5     2791.58     2587.86     86.43 o 
   7  -1   5     1171.45     1090.53     49.56 o 
   8  -1   5        4.78      -82.44     82.44 o 
  -9   0   5      367.25      358.89     17.62 o 
  -8   0   5     1756.71     1660.57     61.07 o 
  -7   0   5     2060.61     2034.73     56.14 o 
  -6   0   5      853.04      789.89     37.35 o 
  -5   0   5     1267.48     1394.45     40.16 o 
  -4   0   5     3623.69     4143.20     53.55 o 
  -3   0   5    11323.67    12965.12     80.33 o 
  -2   0   5     4555.26     5085.52     46.98 o 
  -1   0   5      670.62      637.45     20.90 o 
   0   0   5    11867.48    10338.01    112.62 o 
   1   0   5     8849.39     7085.95     52.85 o 
   2   0   5     6004.16     4813.77     50.97 o 
   3   0   5       67.11       69.76      7.05 o 
   4   0   5     1465.65     1366.50     45.10 o 
   5   0   5     3754.94     3503.87     71.17 o 
   6   0   5     2324.57     2332.78     71.87 o 
   7   0   5       82.75       51.67     60.36 o 
   8   0   5      216.64      232.76     21.61 o 
  -9   1   5      696.48      672.45     33.82 o 
  -8   1   5     2194.08     2104.01     65.53 o 
  -7   1   5     1374.64     1416.53     48.85 o 
  -6   1   5        1.65      -22.31     30.77 o 
  -5   1   5     1597.67     1663.39     38.75 o 
  -4   1   5     7420.15     8366.03     63.65 o 
  -3   1   5    11655.87    13364.17     71.87 o 
  -2   1   5     4044.60     4589.23     40.16 o 
  -1   1   5      191.87      208.80      8.93 o 
   0   1   5    12963.76    11926.18     80.56 o 
   1   1   5    21045.80    19588.13     83.38 o 
   2   1   5     2446.97     2409.12     36.64 o 
   3   1   5      296.21      319.90     12.68 o 
   4   1   5     2892.27     2709.05     52.61 o 
   5   1   5     1686.61     1742.31     52.14 o 
   6   1   5      967.73      900.04     37.58 o 
   7   1   5       10.23       19.02     55.20 o 
   8   1   5      253.37      268.93     20.20 o 
  -9   2   5     1246.33     1317.89     50.03 o 
  -8   2   5     1656.60     1686.41     60.13 o 
  -7   2   5      850.52      899.34     40.16 o 
  -6   2   5      361.46      433.35     16.21 o 
  -5   2   5     3897.26     4293.52     53.55 o 
  -4   2   5     7157.28     8380.82     62.95 o 
  -3   2   5     6354.98     7250.60     53.32 o 
  -2   2   5      898.01     1114.25     23.96 o 
  -1   2   5    15714.13    16949.54     71.17 o 
   0   2   5    17617.93    18190.97     53.98 o 
   1   2   5    10652.31    10393.23     63.42 o 
   2   2   5      418.30      453.78     18.56 o 
   3   2   5      652.11      635.81     29.59 o 
   4   2   5     3911.14     4042.91     61.07 o 
   5   2   5     3513.91     3404.05     66.00 o 
   6   2   5      922.53      964.40     41.10 o 
   7   2   5        9.39        2.82     15.97 o 
  -9   3   5     1297.66     1337.85     53.55 o 
  -8   3   5     1122.17     1181.89     46.98 o 
  -7   3   5      187.46      198.94     11.74 o 
  -6   3   5      296.79      326.24     11.27 o 
  -5   3   5     5900.26     6585.90     64.83 o 
  -4   3   5    10550.53    11565.26     74.69 o 
  -3   3   5      277.91      291.72     11.04 o 
  -2   3   5     1129.03     1294.40     26.78 o 
  -1   3   5     7013.40     7083.37     50.50 o 
   0   3   5    10108.11    10094.71    105.69 o 
   1   3   5     6258.07     6394.25     54.02 o 
   2   3   5      179.28      171.69      6.81 o 
   3   3   5     5657.56     6104.88     66.00 o 
   4   3   5     5868.11     6102.06     74.46 o 
   5   3   5     2274.70     2330.20     59.66 o 
   6   3   5       48.11      -22.78     48.85 o 
   7   3   5      459.35      450.02     22.31 o 
  -9   4   5     1263.67     1192.23     47.91 o 
  -8   4   5      976.06      946.08     39.22 o 
  -7   4   5       58.40       69.05     38.99 o 
  -6   4   5     3639.52     4269.33     63.42 o 
  -5   4   5     5417.46     5786.62     64.12 o 
  -4   4   5     4942.22     5408.94     55.20 o 
  -3   4   5      316.51      343.15     15.97 o 
  -2   4   5     1372.41     1397.74     30.06 o 
  -1   4   5     8349.78     8927.85     61.07 o 
   0   4   5     9072.53     9154.03     45.17 o 
   1   4   5      628.27      653.89     27.25 o 
   2   4   5     1301.98     1313.19     35.94 o 
   3   4   5     3614.44     3953.66     59.19 o 
   4   4   5     3706.00     3666.40     64.59 o 
   5   4   5      549.58      593.53     25.84 o 
   6   4   5       34.47       27.01     51.20 o 
   7   4   5      953.95      854.95     40.40 o 
  -9   5   5      805.09      773.91     36.17 o 
  -8   5   5       20.12       64.83     47.21 o 
  -7   5   5      421.26      449.55     17.62 o 
  -6   5   5     2534.46     2578.46     55.20 o 
  -5   5   5     5489.55     5904.53     67.41 o 
  -4   5   5     2593.27     2845.98     46.51 o 
  -3   5   5      108.25      110.39      6.81 o 
  -2   5   5     8157.74     8583.05     65.30 o 
  -1   5   5     6418.27     6675.39     58.25 o 
   0   5   5     6554.15     6220.68     41.35 o 
   1   5   5      684.35      749.72     31.00 o 
   2   5   5     2172.31     2311.17     46.98 o 
   3   5   5     5709.59     6259.19     75.86 o 
   4   5   5     2011.33     2045.76     57.78 o 
   5   5   5       68.71       82.91     45.10 o 
   6   5   5      354.42      351.37     19.73 o 
  -9   6   5      533.42      551.49     22.78 o 
  -8   6   5      135.93      135.29     15.03 o 
  -7   6   5     1202.83     1199.51     54.49 o 
  -6   6   5     2776.55     2951.68     60.13 o 
  -5   6   5     4030.16     3951.31     61.77 o 
  -4   6   5      182.57      213.97      8.69 o 
  -3   6   5     2278.36     2323.15     44.16 o 
  -2   6   5     9719.62     9589.73     75.16 o 
  -1   6   5     4956.57     4778.30     55.20 o 
   0   6   5     1618.90     1686.62     27.73 o 
   1   6   5      161.72      163.24      8.69 o 
   2   6   5     3179.55     3211.92     58.01 o 
   3   6   5     4784.43     4758.57     74.46 o 
   4   6   5     1012.21     1127.64     42.51 o 
   5   6   5       25.51       40.16     50.03 o 
   6   6   5      627.56      670.80     26.54 o 
  -9   7   5      165.41      180.85     18.32 o 
  -8   7   5       20.23      -30.30     54.02 o 
  -7   7   5     1955.06     2043.18     62.71 o 
  -6   7   5     3747.57     3807.80     71.87 o 
  -5   7   5      606.65      646.38     28.89 o 
  -4   7   5      111.18      104.75      9.40 o 
  -3   7   5     1901.14     1860.68     44.63 o 
  -2   7   5     4122.31     4217.19     57.07 o 
  -1   7   5     4495.52     4382.77     58.72 o 
   0   7   5      197.64      207.47     16.56 o 
   1   7   5     1023.27     1084.42     40.87 o 
   2   7   5     4766.35     4895.04     72.81 o 
   3   7   5     3742.07     4560.34     78.68 o 
   4   7   5      331.66      368.75     19.96 o 
   5   7   5      395.57      432.17     23.96 o 
  -9   8   5       17.00      -32.41     64.36 o 
  -8   8   5      519.58      488.31     21.84 o 
  -7   8   5     1394.13     1466.33     55.43 o 
  -6   8   5     2159.24     2191.39     63.18 o 
  -5   8   5      302.87      315.20     16.44 o 
  -4   8   5      139.79      137.87     10.57 o 
  -3   8   5     3952.36     3999.69     63.65 o 
  -2   8   5     4600.56     4581.24     64.59 o 
  -1   8   5     1373.35     1412.31     45.33 o 
   0   8   5      319.11      307.35      8.80 o 
   1   8   5     2069.94     2124.68     55.67 o 
   2   8   5     3430.25     3413.68     69.76 o 
   3   8   5     1252.65     1453.17     53.55 o 
   4   8   5       27.38       20.67     50.73 o 
  -8   9   5      584.41      513.44     28.65 o 
  -7   9   5     1314.05     1356.41     50.73 o 
  -6   9   5     1108.29     1193.64     51.67 o 
  -5   9   5        1.53      -34.06     43.69 o 
  -4   9   5     1470.10     1337.85     53.55 o 
  -3   9   5     2319.11     2397.14     58.95 o 
  -2   9   5     2476.23     2422.50     58.48 o 
  -1   9   5      467.40      467.64     20.67 o 
   0   9   5      447.50      425.80     11.54 o 
   1   9   5     2443.88     2427.67     65.53 o 
   2   9   5     2082.07     2101.43     67.17 o 
   3   9   5      662.55      694.53     31.47 o 
  -7  10   5      991.84      969.33     39.69 o 
  -6  10   5      334.29      331.17     16.44 o 
  -5  10   5       63.31       19.26     48.62 o 
  -4  10   5     1882.84     1820.05     62.95 o 
  -3  10   5     2724.42     2698.25     67.17 o 
  -2  10   5     1646.66     1659.16     57.31 o 
  -1  10   5        8.09      -35.00     44.86 o 
   0  10   5     1170.62     1103.23     29.70 o 
   1  10   5     2767.26     2621.91     72.58 o 
   2  10   5      853.92      777.44     40.40 o 
  -6  11   5       16.26       68.11     55.43 o 
  -5  11   5      325.82      338.69     16.68 o 
  -4  11   5     1727.00     1755.69     68.11 o 
  -3  11   5     2041.15     1886.28     66.23 o 
  -2  11   5      276.23      268.46     14.80 o 
  -1  11   5      428.77      377.68     15.50 o 
   0  11   5     1702.15     1464.21     53.90 o 
   1  11   5     1172.25     1149.95     39.46 o 
  -5  12   5      602.23      625.24     24.43 o 
  -4  12   5     1269.67     1244.84     59.89 o 
  -3  12   5      722.00      649.67     31.47 o 
  -2  12   5        3.52      -57.78     57.78 o 
  -1  12   5      591.55      512.73     23.72 o 
  -1 -12   6      292.62      273.39     22.78 o 
   0 -12   6     1103.97     1129.89     32.47 o 
   1 -12   6      761.61      769.45     30.53 o 
   2 -12   6       69.71       89.72     72.11 o 
   3 -12   6      183.39      164.88     23.72 o 
  -3 -11   6      327.60      435.69     23.49 o 
  -2 -11   6      147.56      128.48     71.87 o 
  -1 -11   6      767.19      829.11     31.47 o 
   0 -11   6     1218.45     1084.01     81.97 o 
   1 -11   6      492.71      509.21     23.25 o 
   2 -11   6       15.27       30.30     68.35 o 
   3 -11   6      363.39      381.44     22.31 o 
   4 -11   6      654.93      670.80     32.41 o 
   5 -11   6      481.46      480.09     27.01 o 
  -4 -10   6      830.92      881.96     31.94 o 
  -3 -10   6      235.41      275.51     20.20 o 
  -2 -10   6      430.92      447.44     23.25 o 
  -1 -10   6     2216.53     2205.95     81.74 o 
   0 -10   6     1848.49     1836.05     54.23 o 
   1 -10   6      317.16      318.96     18.09 o 
   2 -10   6      101.06      101.70     60.60 o 
   3 -10   6     1019.37      974.73     40.87 o 
   4 -10   6     1921.57     2071.37     79.86 o 
   5 -10   6      433.14      445.79     25.60 o 
   6 -10   6        7.78      -97.94     97.94 o 
  -5  -9   6     1835.39     1921.05     82.68 o 
  -4  -9   6      904.16      886.89     44.86 o 
  -3  -9   6       69.73       72.11     57.54 o 
  -2  -9   6     2097.22     2641.88     85.02 o 
  -1  -9   6     2935.18     2990.90     84.32 o 
   0  -9   6      985.43     1003.20     29.35 o 
   1  -9   6        1.79      -30.30     52.14 o 
   2  -9   6     1057.99      930.81     36.17 o 
   3  -9   6     1748.28     1712.24     66.94 o 
   4  -9   6      928.66      962.75     39.93 o 
   5  -9   6      115.24      104.99     80.33 o 
   6  -9   6      143.47      143.04     91.60 o 
  -6  -8   6     1372.19     1470.79     63.65 o 
  -5  -8   6     1278.66     1399.86     71.64 o 
  -4  -8   6      176.26      236.75     17.85 o 
  -3  -8   6      611.07      613.02     33.82 o 
  -2  -8   6     2622.69     2678.75     74.69 o 
  -1  -8   6     3790.26     3614.97     81.50 o 
   0  -8   6      495.55      526.86     14.41 o 
   1  -8   6      171.65      152.67     14.33 o 
   2  -8   6      831.38      819.48     36.17 o 
   3  -8   6     2111.69     1991.74     78.92 o 
   4  -8   6      912.76      857.30     37.58 o 
   5  -8   6        2.86       29.59     77.74 o 
   6  -8   6      649.76      732.58     37.58 o 
   7  -8   6      616.91      850.72     33.59 o 
  -7  -7   6      432.52      449.79     23.72 o 
  -6  -7   6     1687.01     1807.37     74.46 o 
  -5  -7   6      986.98     1072.44     49.09 o 
  -4  -7   6        2.65      -27.25     53.32 o 
  -3  -7   6     2977.13     3123.37     76.33 o 
  -2  -7   6     3800.80     3835.04     79.86 o 
  -1  -7   6     3368.72     3314.80     73.05 o 
   0  -7   6      387.08      368.14     22.67 o 
   1  -7   6     1528.81     1443.54     55.67 o 
   2  -7   6     2912.06     2686.74     77.27 o 
   3  -7   6     1642.76     1558.16     62.48 o 
   4  -7   6     1013.76     1054.36     42.04 o 
   5  -7   6        8.48      -10.57     74.69 o 
   6  -7   6      542.12      673.62     26.78 o 
   7  -7   6      839.58      905.44     40.16 o 
  -7  -6   6     1115.36     1149.71     52.14 o 
  -6  -6   6     1613.18     1770.26     67.88 o 
  -5  -6   6      410.67      440.63     18.56 o 
  -4  -6   6      292.92      314.50     15.27 o 
  -3  -6   6     2843.13     2776.23     71.87 o 
  -2  -6   6     5256.34     5171.49     85.02 o 
  -1  -6   6     1297.71     1217.59     53.08 o 
   0  -6   6       32.89        2.83     27.64 o 
   1  -6   6     2569.78     2255.51     67.17 o 
   2  -6   6     6407.47     5531.55    103.35 o 
   3  -6   6     3424.41     3365.53     92.07 o 
   4  -6   6      317.56      337.52     18.09 o 
   5  -6   6      863.53      980.37     44.39 o 
   6  -6   6     1820.18     2010.30     78.68 o 
   7  -6   6      840.45      958.76     46.98 o 
  -8  -5   6      596.92      596.35     24.19 o 
  -7  -5   6     1974.97     2236.95     85.49 o 
  -6  -5   6     1178.64     1214.78     49.09 o 
  -5  -5   6      848.72      888.30     37.11 o 
  -4  -5   6     1765.47     1733.61     65.77 o 
  -3  -5   6     5964.03     5765.49     91.60 o 
  -2  -5   6     5963.70     5590.97     87.14 o 
  -1  -5   6      597.38      604.80     23.25 o 
   0  -5   6      841.65      638.06     25.60 o 
   1  -5   6     8438.94     6556.31    100.76 o 
   2  -5   6     6186.59     5256.98     92.78 o 
   3  -5   6      296.21      274.33     13.86 o 
   4  -5   6      495.23      483.37     27.01 o 
   5  -5   6     1095.46     1157.47     38.52 o 
   6  -5   6     1925.03     2251.52     83.38 o 
   7  -5   6      609.59      699.22     30.06 o 
   8  -5   6        1.93      -38.75     81.27 o 
  -8  -4   6     1151.99     1118.95     57.07 o 
  -7  -4   6     3018.31     3179.04     96.06 o 
  -6  -4   6      499.56      494.41     22.31 o 
  -5  -4   6      607.53      614.20     32.18 o 
  -4  -4   6     3908.08     3643.86     80.80 o 
  -3  -4   6     7958.30     6974.62    100.06 o 
  -2  -4   6     4814.23     3890.24     77.51 o 
  -1  -4   6       20.25       25.37     36.41 o 
   0  -4   6     3540.72     2729.55     66.47 o 
   1  -4   6     6990.04     5869.77     80.56 o 
   2  -4   6     3793.02     3719.25     67.88 o 
   3  -4   6      135.70      151.49     11.51 o 
   4  -4   6      970.46      999.63     44.63 o 
   5  -4   6     1679.82     1762.03     71.64 o 
   6  -4   6     1321.36     1343.72     60.83 o 
   7  -4   6      331.77      362.41     21.37 o 
   8  -4   6       71.31       79.86     79.39 o 
  -8  -3   6     1725.80     1706.84     73.28 o 
  -7  -3   6      731.56      755.59     27.95 o 
  -6  -3   6      133.08      120.49     16.91 o 
  -5  -3   6     1500.41     1254.70     50.50 o 
  -4  -3   6     4415.77     3684.72     90.19 o 
  -3  -3   6    10219.49     9557.78    116.73 o 
  -2  -3   6     2393.55     2237.19     55.67 o 
  -1  -3   6     2184.69     2068.55     51.91 o 
   0  -3   6     8948.00     7046.68     98.77 o 
   1  -3   6     7984.63     7281.61     83.38 o 
   2  -3   6     3159.99     3302.82     64.59 o 
   3  -3   6        7.17        2.35     11.04 o 
   4  -3   6     2126.68     2164.38     68.82 o 
   5  -3   6     2060.70     2160.15     77.74 o 
   6  -3   6     1033.74     1124.58     40.87 o 
   7  -3   6       70.43       84.79     20.20 o 
   8  -3   6       84.50      119.08     79.39 o 
  -9  -2   6      595.02      468.58     28.19 o 
  -8  -2   6     2315.95     1701.91     66.70 o 
  -7  -2   6      966.25      799.52     32.88 o 
  -6  -2   6       56.65      111.10     66.00 o 
  -5  -2   6     3342.13     3105.76     87.84 o 
  -4  -2   6     6358.18     4986.64     90.66 o 
  -3  -2   6     2848.25     2130.32     57.78 o 
  -2  -2   6      379.75      268.46     10.57 o 
  -1  -2   6     3066.51     2068.55     52.14 o 
   0  -2   6    13530.19     9827.04     73.91 o 
   1  -2   6    11813.26     8137.26     93.95 o 
   2  -2   6      720.78      611.62     24.19 o 
   3  -2   6      734.62      661.88     27.48 o 
   4  -2   6     3191.41     2853.50     82.21 o 
   5  -2   6     2549.64     2488.27     90.43 o 
   6  -2   6      952.31      825.59     38.05 o 
   7  -2   6        2.49      -49.32     77.27 o 
   8  -2   6      465.14      417.14     28.19 o 
  -9  -1   6     1511.79     1677.24     71.40 o 
  -8  -1   6     1175.38     1254.23     54.02 o 
  -7  -1   6      344.60      375.10     25.37 o 
  -6  -1   6      575.89      704.16     23.96 o 
  -5  -1   6     3408.66     4426.70    103.11 o 
  -4  -1   6     7536.51     9379.28    119.55 o 
  -3  -1   6     5039.86     6110.28     87.61 o 
  -2  -1   6       62.38       54.73     31.00 o 
  -1  -1   6    11375.56    10269.22     81.27 o 
   0  -1   6    19469.52    13974.09     62.61 o 
   1  -1   6     2994.84     2061.27     39.46 o 
   2  -1   6        4.05       20.20     23.72 o 
   3  -1   6     3726.83     2993.25     58.01 o 
   4  -1   6     4023.45     3342.75     70.70 o 
   5  -1   6     3079.47     2760.49     79.15 o 
   6  -1   6       93.54        9.63     55.67 o 
   7  -1   6       63.03       88.08     20.20 o 
   8  -1   6      783.62      773.21     33.12 o 
  -9   0   6     1455.07     1360.63     56.37 o 
  -8   0   6     1528.80     1448.01     61.07 o 
  -7   0   6        0.41        4.23     40.63 o 
  -6   0   6     2517.40     2668.42     59.66 o 
  -5   0   6     7554.90     9103.06     86.67 o 
  -4   0   6     7205.09     7873.02     74.69 o 
  -3   0   6     1006.06     1049.89     33.35 o 
  -2   0   6     6059.57     6777.09     58.25 o 
  -1   0   6     9123.68     8928.55     61.54 o 
   0   0   6    11711.22     9656.09     60.36 o 
   1   0   6      346.05      276.45      9.86 o 
   2   0   6      792.79      769.45     29.59 o 
   3   0   6     5070.60     4404.62     59.89 o 
   4   0   6     3270.57     2942.75     59.89 o 
   5   0   6     2017.73     1850.35     59.66 o 
   6   0   6        0.12       81.50     47.91 o 
   7   0   6      816.01      789.42     30.77 o 
  -9   1   6     1103.27     1092.41     48.15 o 
  -8   1   6      378.59      390.83     16.21 o 
  -7   1   6      406.38      436.40     19.26 o 
  -6   1   6     4614.79     4935.67     67.64 o 
  -5   1   6     6680.41     7081.02     69.76 o 
  -4   1   6     3144.89     3444.68     46.98 o 
  -3   1   6       13.75      -18.32     20.90 o 
  -2   1   6     6591.89     7242.15     54.26 o 
  -1   1   6    13027.34    13195.77     69.29 o 
   0   1   6     4301.83     3689.98     28.32 o 
   1   1   6     1100.70     1104.85     27.72 o 
   2   1   6     2217.86     2167.43     38.99 o 
   3   1   6     4779.63     4642.08     58.95 o 
   4   1   6     3949.95     3587.49     62.71 o 
   5   1   6       27.48       61.54     39.69 o 
   6   1   6       34.47       16.21     47.44 o 
   7   1   6      808.34      741.97     33.35 o 
  -9   2   6      724.83      684.66     30.06 o 
  -8   2   6       82.39       78.21     13.15 o 
  -7   2   6     1001.73      988.36     45.33 o 
  -6   2   6     6336.12     6825.71     74.69 o 
  -5   2   6     5047.51     5405.66     60.13 o 
  -4   2   6      570.98      722.24     26.78 o 
  -3   2   6     3881.08     4498.80     46.51 o 
  -2   2   6     9026.41    10274.62     62.95 o 
  -1   2   6    14746.62    16076.28     76.80 o 
   0   2   6     1511.12     1465.88     20.43 o 
   1   2   6       93.18       95.83      5.64 o 
   2   2   6     4147.78     4067.34     50.26 o 
   3   2   6     2918.99     2973.52     50.73 o 
   4   2   6     3133.84     3381.50     60.36 o 
   5   2   6      299.57      307.22     12.45 o 
   6   2   6      533.25      537.86     21.84 o 
   7   2   6     1242.87     1195.52     59.42 o 
  -9   3   6      316.50      337.52     16.68 o 
  -8   3   6        6.42       23.49     45.10 o 
  -7   3   6     1725.63     1796.33     54.49 o 
  -6   3   6     5128.66     5291.04     68.11 o 
  -5   3   6     2107.87     2319.39     45.80 o 
  -4   3   6      529.94      600.34     26.07 o 
  -3   3   6     3294.87     4008.62     45.33 o 
  -2   3   6     6241.47     7258.59     56.14 o 
  -1   3   6     8377.10     8680.76     60.36 o 
   0   3   6      852.09      872.29     18.76 o 
   1   3   6     1296.52     1398.21     32.41 o 
   2   3   6     4427.82     4531.45     54.96 o 
   3   3   6     9712.01    10050.55     85.73 o 
   4   3   6     1506.89     1531.15     48.38 o 
   5   3   6      121.41      144.45     12.45 o 
   6   3   6     1344.97     1352.41     55.67 o 
   7   3   6      823.71      806.09     31.94 o 
  -9   4   6       95.44       73.99     56.37 o 
  -8   4   6      185.27      210.92     14.09 o 
  -7   4   6     2451.64     2463.37     61.77 o 
  -6   4   6     5211.03     5434.08     70.70 o 
  -5   4   6     1963.69     2057.51     45.10 o 
  -4   4   6     1073.15     1153.47     33.59 o 
  -3   4   6     4899.62     5495.14     54.49 o 
  -2   4   6     6528.23     6987.54     58.01 o 
  -1   4   6     2158.53     2224.50     36.41 o 
   0   4   6      258.25      257.98      7.15 o 
   1   4   6     5920.31     5875.88     59.42 o 
   2   4   6     5678.25     5845.11     65.77 o 
   3   4   6     3469.68     3599.70     58.01 o 
   4   4   6       87.13       92.07     11.04 o 
   5   4   6      796.69      722.71     37.58 o 
   6   4   6     1382.12     1737.84     69.52 o 
  -9   5   6       12.92       36.64     54.96 o 
  -8   5   6     1583.56     1563.33     62.24 o 
  -7   5   6     2803.81     2917.86     64.83 o 
  -6   5   6     2784.86     3146.86     59.66 o 
  -5   5   6      306.54      346.68     15.50 o 
  -4   5   6     3098.87     3460.65     51.20 o 
  -3   5   6     6455.76     6842.15     63.65 o 
  -2   5   6     5594.25     5906.88     58.25 o 
  -1   5   6     1205.43     1267.62     33.35 o 
   0   5   6      170.40      171.29      6.93 o 
   1   5   6     4301.07     4442.90     58.25 o 
   2   5   6     4561.84     4879.77     65.30 o 
   3   5   6      956.64      957.59     41.81 o 
   4   5   6        1.07      -40.40     40.40 o 
   5   5   6     1089.76     1071.74     47.21 o 
   6   5   6     1539.85     1619.23     68.11 o 
  -9   6   6       95.68      104.05     17.38 o 
  -8   6   6      891.48      907.56     39.93 o 
  -7   6   6     2478.17     2846.45     66.94 o 
  -6   6   6     1092.96     1177.20     47.21 o 
  -5   6   6      325.15      338.93     15.27 o 
  -4   6   6     6205.45     6514.03     70.70 o 
  -3   6   6     5869.49     6176.75     66.00 o 
  -2   6   6     1739.27     1755.22     40.16 o 
  -1   6   6      237.75      242.39     10.33 o 
   0   6   6     1306.45     1250.50     31.71 o 
   1   6   6     4480.68     4620.70     63.42 o 
   2   6   6     4031.96     4122.06     66.00 o 
   3   6   6      573.23      590.71     22.08 o 
   4   6   6      386.13      381.67     15.50 o 
   5   6   6     1192.58     1259.40     54.96 o 
  -9   7   6      452.24      431.94     19.02 o 
  -8   7   6     1589.27     1611.95     61.07 o 
  -7   7   6      971.01     1104.62     43.45 o 
  -6   7   6       13.86       19.49     41.34 o 
  -5   7   6      379.47      405.86     15.74 o 
  -4   7   6     1899.95     2074.65     49.79 o 
  -3   7   6     5336.91     5190.98     67.41 o 
  -2   7   6      815.77      808.68     34.76 o 
  -1   7   6      204.07      183.67     10.10 o 
   0   7   6     2483.96     2315.72     42.86 o 
   1   7   6     4331.96     4331.57     68.58 o 
   2   7   6     2294.26     2316.11     58.95 o 
   3   7   6        2.69       24.19     42.04 o 
   4   7   6      693.73      681.37     26.54 o 
   5   7   6     1422.26     1597.86     62.48 o 
  -8   8   6      746.51      757.24     32.18 o 
  -7   8   6      735.77      724.83     37.35 o 
  -6   8   6      243.85      264.23     13.39 o 
  -5   8   6     1427.89     1491.69     52.38 o 
  -4   8   6     3476.17     3520.31     63.65 o 
  -3   8   6     2855.07     2935.47     58.95 o 
  -2   8   6      271.14      247.79     11.27 o 
  -1   8   6      863.05      786.60     35.00 o 
   0   8   6     3986.53     3907.47     64.47 o 
   1   8   6     2661.68     2658.55     61.07 o 
   2   8   6      819.84      848.84     34.53 o 
   3   8   6      167.60      144.45     14.80 o 
   4   8   6     1035.62     1064.22     47.91 o 
  -8   9   6     1010.54      981.54     45.80 o 
  -7   9   6      139.33      174.51     15.97 o 
  -6   9   6      247.07      238.40     14.80 o 
  -5   9   6     1525.60     1515.18     60.60 o 
  -4   9   6     3322.10     3212.16     69.29 o 
  -3   9   6     1406.75     1407.84     53.79 o 
  -2   9   6       92.75       88.55     11.51 o 
  -1   9   6     2325.28     2056.33     58.72 o 
   0   9   6     2794.25     2614.22     46.08 o 
   1   9   6     1614.79     1640.60     60.36 o 
   2   9   6       47.92       75.63     48.85 o 
   3   9   6      449.21      504.28     20.90 o 
  -7  10   6        6.58      -52.85     58.95 o 
  -6  10   6      541.95      490.42     19.96 o 
  -5  10   6     1506.11     1368.85     56.60 o 
  -4  10   6     1659.40     1556.28     60.83 o 
  -3  10   6      216.44      212.80     13.86 o 
  -2  10   6      249.14      259.77     13.39 o 
  -1  10   6     2736.24     2628.96     70.23 o 
   0  10   6     1881.31     1748.74     45.49 o 
   1  10   6      347.03      365.94     18.56 o 
   2  10   6      214.83      209.74     16.68 o 
  -6  11   6      437.15      399.76     18.56 o 
  -5  11   6     1275.60     1162.63     51.67 o 
  -4  11   6     1281.23     1277.49     53.08 o 
  -3  11   6        0.20       12.45     50.73 o 
  -2  11   6     1133.67     1098.04     45.10 o 
  -1  11   6     1423.44     1308.96     58.48 o 
   0  11   6      743.79      672.77     35.82 o 
  -4  12   6      166.82       82.91     61.77 o 
  -3  12   6       52.22       79.86     57.07 o 
  -2  12   6     1087.57     1025.94     42.28 o 
   0 -12   7      437.08      466.98     24.66 o 
   1 -12   7       19.90      -83.85     83.85 o 
   2 -12   7      332.53      328.36     25.60 o 
  -2 -11   7     1660.85     1705.20     69.99 o 
  -1 -11   7      712.91      712.38     34.76 o 
   0 -11   7      105.76      115.54     19.99 o 
   1 -11   7      221.39      193.30     21.61 o 
   2 -11   7      618.09      589.07     26.78 o 
   3 -11   7      885.08      832.40     33.12 o 
   4 -11   7      253.51      233.47     27.72 o 
  -4 -10   7       37.76       21.14     78.45 o 
  -3 -10   7      935.86      946.08     41.34 o 
  -2 -10   7     1546.65     1592.69     62.71 o 
  -1 -10   7      525.10      579.67     27.25 o 
   0 -10   7        6.79      -32.94     44.40 o 
   1 -10   7      423.86      376.27     20.43 o 
   2 -10   7     1600.47     1463.98     62.71 o 
   3 -10   7     1003.00      978.96     43.22 o 
   4 -10   7      158.83      -48.85     90.66 o 
   5 -10   7      155.91      104.75     93.72 o 
  -5  -9   7       46.73       89.02     77.74 o 
  -4  -9   7      158.86      172.63     21.14 o 
  -3  -9   7     1746.76     2097.67     81.97 o 
  -2  -9   7     2127.26     2325.74     90.43 o 
  -1  -9   7      616.03      577.79     28.42 o 
   0  -9   7      468.46      396.43     12.87 o 
   1  -9   7     1315.46     1316.24     45.57 o 
   2  -9   7     2344.37     2193.50     89.49 o 
   3  -9   7      572.00      539.51     23.72 o 
   4  -9   7        2.33       50.50     80.56 o 
   5  -9   7      428.06      495.59     26.54 o 
   6  -9   7      717.27      825.12     29.83 o 
  -6  -8   7      411.36      466.46     25.13 o 
  -5  -8   7       42.76      -55.20     72.58 o 
  -4  -8   7      910.20      942.09     48.38 o 
  -3  -8   7     2732.42     2809.34     89.96 o 
  -2  -8   7     1565.04     1820.28     68.11 o 
  -1  -8   7       82.93       27.48     54.96 o 
   0  -8   7     1161.81      989.03     29.16 o 
   1  -8   7     2046.20     1714.83     70.70 o 
   2  -8   7     1265.84     1199.74     42.75 o 
   3  -8   7      427.64      473.04     21.61 o 
   4  -8   7      192.20       49.32     72.34 o 
   5  -8   7      842.62      938.56     42.04 o 
   6  -8   7     1100.69     1242.02     51.91 o 
  -6  -7   7       78.13       -1.64     77.98 o 
  -5  -7   7      446.64      467.87     20.90 o 
  -4  -7   7     1759.17     1681.47     78.68 o 
  -3  -7   7     2839.48     2799.01     84.56 o 
  -2  -7   7     1724.85     1547.12     62.01 o 
  -1  -7   7       64.24        5.40     46.98 o 
   0  -7   7     1651.06     1318.94     43.60 o 
   1  -7   7     3296.08     2761.19     84.56 o 
   2  -7   7     2192.32     2124.92     79.39 o 
   3  -7   7      276.69      285.14     17.62 o 
   4  -7   7     1091.04     1107.91     45.80 o 
   5  -7   7     1844.81     1829.91     83.62 o 
   6  -7   7      310.31      363.35     22.55 o 
   7  -7   7       44.75       44.39     23.49 o 
  -7  -6   7      435.55      473.27     23.96 o 
  -6  -6   7       22.41       32.18     67.64 o 
  -5  -6   7     1030.89     1076.67     47.44 o 
  -4  -6   7     2801.98     3654.90     90.19 o 
  -3  -6   7     1584.65     1549.71     66.23 o 
  -2  -6   7     1020.49      842.73     40.87 o 
  -1  -6   7      484.25      408.92     14.80 o 
   0  -6   7     6806.83     5481.27     70.99 o 
   1  -6   7     7750.38     6537.29    104.99 o 
   2  -6   7      616.99      577.56     26.54 o 
   3  -6   7      546.00      486.90     23.25 o 
   4  -6   7      684.83      706.74     31.00 o 
   5  -6   7     1497.14     1673.25     67.17 o 
   6  -6   7      729.31      845.32     39.22 o 
   7  -6   7        8.33       27.48     75.63 o 
  -8  -5   7      801.62      819.01     36.41 o 
  -7  -5   7      361.05      384.02     23.02 o 
  -6  -5   7      160.95      163.47     19.96 o 
  -5  -5   7     1002.52      987.65     46.27 o 
  -4  -5   7     3678.47     4033.28     94.65 o 
  -3  -5   7     1999.98     1645.30     66.47 o 
  -2  -5   7       17.09       22.08     45.10 o 
  -1  -5   7     3965.75     3274.16     75.86 o 
   0  -5   7     7098.09     5914.91     83.62 o 
   1  -5   7     3062.00     2696.60     65.06 o 
   2  -5   7      144.06      131.53     11.51 o 
   3  -5   7      821.00      797.40     37.58 o 
   4  -5   7     3959.79     4227.05     88.08 o 
   5  -5   7     1948.57     2163.44     75.86 o 
   6  -5   7      301.49      356.07     19.26 o 
   7  -5   7      124.96      124.48     20.90 o 
  -8  -4   7     1037.67     1074.55     40.87 o 
  -7  -4   7      125.70       92.07     76.57 o 
  -6  -4   7     1311.51     1106.97     42.28 o 
  -5  -4   7     3941.92     3035.53     93.72 o 
  -4  -4   7     3112.85     2818.97     87.84 o 
  -3  -4   7     1444.05     1392.58     58.48 o 
  -2  -4   7      201.64      232.76     11.74 o 
  -1  -4   7     3702.21     3247.39     64.12 o 
   0  -4   7     8944.70     7577.81     62.44 o 
   1  -4   7     3188.49     2763.31     60.36 o 
   2  -4   7      819.77      868.33     37.58 o 
   3  -4   7     3097.48     3105.99     70.46 o 
   4  -4   7     2382.24     2542.06     73.28 o 
   5  -4   7      912.53     1011.84     41.57 o 
   6  -4   7       52.49       -4.46     58.72 o 
   7  -4   7      253.42      299.94     21.61 o 
  -8  -3   7      295.11      283.02     25.13 o 
  -7  -3   7      506.22      434.28     23.49 o 
  -6  -3   7     1757.33     1770.96     64.12 o 
  -5  -3   7     5318.85     4946.48    106.63 o 
  -4  -3   7     1965.82     1868.43     66.94 o 
  -3  -3   7      548.56      556.42     24.43 o 
  -2  -3   7     2812.24     2451.86     57.31 o 
  -1  -3   7     8191.30     7262.58     84.09 o 
   0  -3   7     9552.34     8392.08    145.86 o 
   1  -3   7     1234.89     1237.79     46.27 o 
   2  -3   7      716.22      696.17     31.71 o 
   3  -3   7     5102.17     5518.40     93.01 o 
   4  -3   7     2630.15     2912.92     79.62 o 
   5  -3   7      705.90      759.82     27.25 o 
   6  -3   7       36.43       61.54     62.71 o 
   7  -3   7      599.11      599.87     24.66 o 
  -9  -2   7      251.24      132.47    115.79 o 
  -8  -2   7      148.40      120.49     86.43 o 
  -7  -2   7      348.63      258.13     21.37 o 
  -6  -2   7     2654.35     1917.05     78.68 o 
  -5  -2   7     4275.73     2717.04     77.98 o 
  -4  -2   7      637.34      416.90     14.56 o 
  -3  -2   7      373.08      269.87     12.21 o 
  -2  -2   7     5052.24     3887.89     71.40 o 
  -1  -2   7    14682.56    12013.41    120.02 o 
   0  -2   7     6861.58     4724.97     53.89 o 
   1  -2   7      197.03      221.96      9.86 o 
   2  -2   7     3636.34     2643.76     62.24 o 
   3  -2   7     5206.43     3980.67     83.85 o 
   4  -2   7     2804.36     2451.16     78.45 o 
   5  -2   7      138.37      124.72     17.85 o 
   6  -2   7      385.25      405.86     22.08 o 
   7  -2   7      972.34      916.95     39.93 o 
  -9  -1   7      726.85      784.72     32.88 o 
  -8  -1   7        1.26      120.73     84.09 o 
  -7  -1   7      729.50      833.81     38.28 o 
  -6  -1   7     3995.07     4926.51    115.32 o 
  -5  -1   7     3109.48     3602.05     92.07 o 
  -4  -1   7      738.99      813.14     35.47 o 
  -3  -1   7     3959.09     4842.90     77.27 o 
  -2  -1   7     5808.04     6032.77     74.69 o 
  -1  -1   7     7435.29     6334.12     69.99 o 
   0  -1   7     2422.25     1806.13     28.56 o 
   1  -1   7      223.30      199.64      7.28 o 
   2  -1   7     6887.14     5054.05     66.00 o 
   3  -1   7     5869.74     4481.89     70.93 o 
   4  -1   7     1447.95     1278.66     53.08 o 
   5  -1   7       22.53       39.93     46.27 o 
   6  -1   7     1150.95     1060.93     44.16 o 
   7  -1   7      921.95      845.79     32.41 o 
  -9   0   7      197.29      187.90     17.62 o 
  -8   0   7      292.97      293.36     15.74 o 
  -7   0   7     1535.45     1527.63     61.54 o 
  -6   0   7     5220.72     5256.98     80.80 o 
  -5   0   7     3645.46     3862.76     65.77 o 
  -4   0   7       18.81       14.33     30.06 o 
  -3   0   7     7216.28     7768.97     73.05 o 
  -2   0   7     9759.46    10113.97     75.86 o 
  -1   0   7     7208.33     6802.46     60.36 o 
   0   0   7      782.23      646.49     30.89 o 
   1   0   7     3630.56     3382.91     46.74 o 
   2   0   7     8261.97     6935.87     68.82 o 
   3   0   7     5242.48     4621.64     65.53 o 
   4   0   7      306.44      271.52     11.04 o 
   5   0   7      315.58      287.49     13.86 o 
   6   0   7     1198.84     1185.18     50.50 o 
   7   0   7      925.01      925.41     31.71 o 
  -9   1   7        8.42      -29.83     57.07 o 
  -8   1   7      782.80      737.04     33.59 o 
  -7   1   7     3805.56     3677.21     71.17 o 
  -6   1   7     3059.28     3287.32     59.42 o 
  -5   1   7     1013.15     1176.96     39.69 o 
  -4   1   7     2195.43     2421.10     45.10 o 
  -3   1   7    13455.06    15126.21     88.55 o 
  -2   1   7     8885.19     9865.00     69.05 o 
  -1   1   7      491.70      380.26     15.97 o 
   0   1   7       54.40       87.20      6.81 o 
   1   1   7     4587.74     4183.37     49.32 o 
   2   1   7    10080.11     9328.31     76.57 o 
   3   1   7     2431.84     2150.75     47.44 o 
   4   1   7      164.71      140.69     10.33 o 
   5   1   7     1429.61     1338.32     51.20 o 
   6   1   7     1931.32     2080.53     73.75 o 
   7   1   7     1092.25     1064.22     41.57 o 
  -9   2   7      102.37       50.03     55.67 o 
  -8   2   7     1069.51      973.32     47.21 o 
  -7   2   7     3143.67     3121.26     65.06 o 
  -6   2   7     1655.15     2125.62     50.97 o 
  -5   2   7       34.62       41.81      8.22 o 
  -4   2   7     3388.74     3944.97     51.44 o 
  -3   2   7     7927.37     8302.84     65.30 o 
  -2   2   7     5645.52     6059.55     54.26 o 
  -1   2   7      589.17      628.53     24.90 o 
   0   2   7     1888.15     1747.62     23.92 o 
   1   2   7     4191.60     4088.24     49.79 o 
   2   2   7     9827.65     9669.35     79.39 o 
   3   2   7      830.60      829.81     32.88 o 
   4   2   7      868.09      958.29     37.35 o 
   5   2   7     2635.18     2408.88     66.23 o 
   6   2   7     1269.79     1526.92     63.18 o 
   7   2   7      299.78      327.42     18.79 o 
  -9   3   7      260.73      253.20     16.91 o 
  -8   3   7     1666.96     1486.53     60.60 o 
  -7   3   7     2177.70     2116.23     58.95 o 
  -6   3   7      460.68      495.35     21.84 o 
  -5   3   7      167.74      174.28      8.69 o 
  -4   3   7     3967.68     4301.74     53.32 o 
  -3   3   7    12736.69    14869.49     86.43 o 
  -2   3   7     4442.34     4923.69     50.50 o 
  -1   3   7      282.03      284.43     12.68 o 
   0   3   7     3298.45     3405.85     32.77 o 
   1   3   7     6287.15     5931.31     60.83 o 
   2   3   7     3388.38     3209.57     52.38 o 
   3   3   7      613.69      590.95     25.60 o 
   4   3   7     1529.14     1583.06     52.85 o 
   5   3   7     1446.93     1533.97     59.66 o 
   6   3   7     1335.69     1402.44     56.84 o 
  -9   4   7      534.50      525.42     24.66 o 
  -8   4   7     1265.02     1211.49     53.08 o 
  -7   4   7     1999.25     2002.08     58.25 o 
  -6   4   7      301.02      337.99     15.74 o 
  -5   4   7     2454.27     2906.82     51.91 o 
  -4   4   7     6972.03     7636.74     69.99 o 
  -3   4   7     5037.85     5505.71     58.25 o 
  -2   4   7     2316.20     2554.50     41.57 o 
  -1   4   7     1555.25     1619.70     35.23 o 
   0   4   7     6024.83     6091.16     85.61 o 
   1   4   7    11300.08    11114.77     84.56 o 
   2   4   7     1598.57     1590.58     44.16 o 
   3   4   7       12.47       26.54     34.29 o 
   4   4   7     2545.13     2563.66     64.36 o 
   5   4   7     1779.13     1885.58     65.77 o 
   6   4   7      499.89      511.09     21.37 o 
  -9   5   7     1075.64     1014.90     41.34 o 
  -8   5   7     2138.48     2104.95     66.94 o 
  -7   5   7      615.43      648.49     21.61 o 
  -6   5   7       97.18       33.35     37.35 o 
  -5   5   7     2944.04     2963.19     55.43 o 
  -4   5   7     6440.77     7029.58     70.93 o 
  -3   5   7     3622.55     4057.94     53.79 o 
  -2   5   7       17.24       33.35     24.90 o 
  -1   5   7     6204.93     6330.60     64.12 o 
   0   5   7     8695.80     8849.40    243.33 o 
   1   5   7     2095.09     2111.53     47.68 o 
   2   5   7      245.09      253.20     14.80 o 
   3   5   7      792.11      779.08     30.06 o 
   4   5   7     1909.67     2166.02     65.77 o 
   5   5   7     2418.52     2739.59     77.27 o 
  -9   6   7     1086.21     1048.48     45.10 o 
  -8   6   7      880.55      918.13     32.88 o 
  -7   6   7       13.18       17.85     43.92 o 
  -6   6   7      868.63      942.79     38.28 o 
  -5   6   7     2850.12     3074.05     59.42 o 
  -4   6   7     4146.90     4451.83     62.95 o 
  -3   6   7     1321.02     1370.73     40.63 o 
  -2   6   7      722.92      716.37     28.19 o 
  -1   6   7     2632.25     2704.12     49.09 o 
   0   6   7     6542.01     6462.35    166.41 o 
   1   6   7     1321.25     1385.76     45.57 o 
   2   6   7       13.64        6.81     35.70 o 
   3   6   7     2110.10     2160.15     62.01 o 
   4   6   7     1825.70     1948.06     67.41 o 
   5   6   7      783.37      832.40     46.04 o 
  -9   7   7      667.32      649.20     29.36 o 
  -8   7   7      212.59      226.18     16.44 o 
  -7   7   7        1.00        5.40     48.15 o 
  -6   7   7     1007.10      967.92     41.10 o 
  -5   7   7     3364.27     3377.98     64.12 o 
  -4   7   7     2695.42     2745.69     57.31 o 
  -3   7   7      489.76      508.04     21.84 o 
  -2   7   7     1687.44     1612.65     44.63 o 
  -1   7   7     5575.71     5343.41     69.05 o 
   0   7   7     3458.55     3437.94     88.08 o 
   1   7   7      234.58      240.75     12.21 o 
   2   7   7      458.47      469.05     20.43 o 
   3   7   7     1103.55     1106.03     45.10 o 
   4   7   7     1531.78     1597.15     62.95 o 
  -8   8   7      201.83      218.43     17.15 o 
  -7   8   7      264.36      279.50     15.50 o 
  -6   8   7     1516.12     1862.80     61.54 o 
  -5   8   7     2303.68     2219.10     62.24 o 
  -4   8   7     1336.27     1425.69     51.91 o 
  -2   8   7     2543.53     2340.06     54.73 o 
  -1   8   7     5109.46     4924.63     74.46 o 
   0   8   7     1755.27     1680.11     77.86 o 
   1   8   7       56.23       73.75     43.22 o 
   2   8   7      976.16      946.08     38.99 o 
   3   8   7     1853.84     1757.34     71.17 o 
  -8   9   7       14.16       20.20     61.30 o 
  -7   9   7      425.48      397.17     23.49 o 
  -6   9   7     2051.45     1887.22     68.82 o 
  -5   9   7     1943.15     1965.44     65.30 o 
  -4   9   7      244.31      236.05     13.62 o 
  -3   9   7      773.62      704.86     29.83 o 
  -2   9   7     3629.48     3498.70     70.23 o 
  -1   9   7     4045.18     3843.97     73.75 o 
   0   9   7      391.68      382.05     15.97 o 
   1   9   7      450.92      434.75     16.21 o 
   2   9   7     1170.01     1155.35     48.85 o 
  -7  10   7      681.67      683.49     30.06 o 
  -6  10   7     1420.79     1384.36     58.01 o 
  -5  10   7      638.82      623.12     25.37 o 
  -4  10   7       66.84       74.93     48.15 o 
  -3  10   7     1687.40     1671.14     61.07 o 
  -2  10   7     2072.38     1921.75     64.36 o 
  -1  10   7      957.82      912.73     40.16 o 
   0  10   7       13.42       -2.92     13.94 o 
   1  10   7      443.69      434.99     18.79 o 
  -6  11   7      797.49      763.58     34.76 o 
  -5  11   7      151.89      145.86     16.68 o 
  -4  11   7      172.94      170.28     16.44 o 
  -3  11   7      888.84      925.64     39.93 o 
  -2  11   7     1226.85     1063.05     53.32 o 
  -1  11   7      650.56      596.82     27.25 o 
   0  11   7       50.80       38.52     56.96 o 
  -2 -11   8      621.58      782.60     31.24 o 
  -1 -11   8        6.44      -39.22     81.74 o 
   0 -11   8      596.76      574.93     37.23 o 
   1 -11   8     1217.93     1089.59     48.15 o 
   2 -11   8      533.08      585.78     27.72 o 
   3 -11   8       72.76      127.54     87.84 o 
   4 -11   8      188.19      201.52     26.54 o 
  -4 -10   8     1154.52     1249.54     49.79 o 
  -3 -10   8      764.13      811.73     38.75 o 
  -2 -10   8      119.38      -49.09     79.15 o 
  -1 -10   8      167.40      100.53     73.05 o 
   0 -10   8     1306.40     1105.65     41.69 o 
   1 -10   8     1566.88     1548.77     59.19 o 
   2 -10   8      226.39      285.37     23.96 o 
   3 -10   8       73.91       61.77     77.04 o 
   4 -10   8      210.32      199.17     24.19 o 
   5 -10   8      513.49      551.72     27.01 o 
  -5  -9   8      531.34      552.19     27.25 o 
  -4  -9   8      978.79      954.53     50.50 o 
  -3  -9   8     1051.50     1059.76     42.75 o 
  -2  -9   8       10.36       -9.63     69.52 o 
  -1  -9   8      417.24      387.78     20.67 o 
   0  -9   8     1983.07     1696.77     50.12 o 
   1  -9   8     1324.28     1345.13     50.26 o 
   2  -9   8      441.52      447.20     22.31 o 
   3  -9   8      312.05      122.60     75.86 o 
   4  -9   8      753.87      844.85     34.06 o 
   5  -9   8      740.94      798.11     34.53 o 
   6  -9   8      133.93      115.79     84.32 o 
  -6  -8   8      182.21      182.50     26.31 o 
  -5  -8   8     1532.21     1411.60     75.16 o 
  -4  -8   8     1697.49     1894.50     77.74 o 
  -3  -8   8      739.85      741.50     34.53 o 
  -2  -8   8      130.08       81.97     18.79 o 
  -1  -8   8     1851.83     1542.90     67.41 o 
   0  -8   8     3312.86     2778.09     66.88 o 
   1  -8   8     1310.83     1281.71     48.38 o 
   2  -8   8        6.96      -39.46     58.48 o 
   3  -8   8      845.85      868.57     40.40 o 
   4  -8   8     1453.36     1509.31     66.23 o 
   5  -8   8      491.27      515.55     25.37 o 
   6  -8   8      186.94      232.29     22.78 o 
  -6  -7   8     1026.50     1137.27     43.92 o 
  -5  -7   8     1921.64     2529.14    103.81 o 
  -4  -7   8     1386.93     1253.76     56.84 o 
  -3  -7   8       13.85       54.49     61.54 o 
  -2  -7   8      476.44      390.60     18.79 o 
  -1  -7   8     2996.54     2542.06     83.38 o 
   0  -7   8     2604.86     2394.56     54.72 o 
   1  -7   8     1453.66     1498.97     55.20 o 
   2  -7   8      776.74      762.41     30.30 o 
   3  -7   8     2268.36     2320.10     79.62 o 
   4  -7   8     1984.95     2067.37     81.03 o 
   5  -7   8      288.18      337.52     19.26 o 
   6  -7   8       35.10       10.33     20.43 o 
  -7  -6   8      138.35       51.20     88.08 o 
  -6  -6   8     1527.50     1418.88     58.01 o 
  -5  -6   8     2114.44     2064.32     85.96 o 
  -4  -6   8     1187.66     1117.07     55.20 o 
  -3  -6   8       32.84       21.61     57.07 o 
  -2  -6   8     1713.60     1492.16     60.13 o 
  -1  -6   8     7090.04     6184.97    101.47 o 
   0  -6   8     2328.19     1927.97     45.59 o 
   1  -6   8       78.31       93.72     11.98 o 
   2  -6   8     1220.07     1163.81     49.79 o 
   3  -6   8     2078.56     2150.75     71.17 o 
   4  -6   8      715.32      761.00     31.47 o 
   5  -6   8      114.28      147.50     17.15 o 
   6  -6   8      109.92       26.78     68.35 o 
   7  -6   8      355.20      377.21     23.49 o 
  -7  -5   8      686.79      632.05     26.54 o 
  -6  -5   8     2147.59     1937.02     79.86 o 
  -5  -5   8     2086.78     1892.86     66.47 o 
  -4  -5   8      297.13      296.88     17.38 o 
  -3  -5   8     1489.62     1424.75     55.43 o 
  -2  -5   8     5192.78     4441.02     84.09 o 
  -1  -5   8     2516.45     2352.28     64.36 o 
   0  -5   8     2128.44     1851.40     89.96 o 
   1  -5   8       34.41       37.35     34.53 o 
   2  -5   8     1716.61     1694.16     57.78 o 
   3  -5   8     3205.31     3304.23     75.86 o 
   4  -5   8     1269.13     1476.43     55.90 o 
   5  -5   8       18.98       48.62     52.38 o 
   6  -5   8      296.53      331.64     19.26 o 
   7  -5   8      691.11      821.36     29.36 o 
  -8  -4   8       30.07       25.37     90.19 o 
  -7  -4   8     1041.60      834.75     38.52 o 
  -6  -4   8     2608.37     2516.45     98.41 o 
  -5  -4   8     1943.08     2037.31     84.32 o 
  -4  -4   8       32.86       35.23     47.91 o 
  -3  -4   8     2027.95     1802.43     58.95 o 
  -2  -4   8     7505.30     7094.65     93.72 o 
  -1  -4   8     3404.28     2909.40     63.42 o 
   0  -4   8      555.55      541.39     16.55 o 
   1  -4   8     1122.27     1004.09     40.63 o 
   2  -4   8     5671.67     5793.91     85.49 o 
   3  -4   8     3592.67     4033.28     79.86 o 
   4  -4   8      633.01      752.78     33.59 o 
   5  -4   8      116.12      147.74     16.21 o 
   6  -4   8      615.90      738.21     33.35 o 
   7  -4   8      740.88      862.23     31.24 o 
  -8  -3   8      399.14      374.16     28.89 o 
  -7  -3   8     3192.68     2952.85    112.98 o 
  -6  -3   8     2598.76     2318.22     90.66 o 
  -5  -3   8      668.07      677.15     31.71 o 
  -4  -3   8      596.96      583.67     24.90 o 
  -3  -3   8     4373.40     3566.82     72.81 o 
  -2  -3   8     8708.26     7514.84     92.54 o 
  -1  -3   8     2006.24     1926.68     52.38 o 
   0  -3   8      548.10      524.29     14.44 o 
   1  -3   8     3152.97     3069.59     68.82 o 
   2  -3   8     4374.06     5108.77     91.13 o 
   3  -3   8     3059.67     3279.80     83.85 o 
   4  -3   8       78.48       74.69     53.79 o 
   5  -3   8      462.98      517.67     19.49 o 
   6  -3   8     1892.54     2063.85     80.80 o 
   7  -3   8      781.08      902.63     34.53 o 
  -9  -2   8      103.19       70.70     95.12 o 
  -8  -2   8      654.00      406.10     23.02 o 
  -7  -2   8     2316.21     1275.37     45.80 o 
  -6  -2   8     2256.16     1358.75     56.60 o 
  -5  -2   8       57.78      -24.43     46.27 o 
  -4  -2   8     2471.34     1898.50     64.83 o 
  -3  -2   8    10390.65     7963.21    107.57 o 
  -2  -2   8     5206.87     4055.59     80.80 o 
  -1  -2   8       62.61       60.13     10.80 o 
   0  -2   8     1226.77     1012.58     27.83 o 
   1  -2   8     3152.65     2339.83     59.42 o 
   2  -2   8     5075.35     3862.29     75.86 o 
   3  -2   8     2101.59     1807.60     62.95 o 
   4  -2   8      260.39      244.51     15.97 o 
   5  -2   8     1838.41     1608.19     64.83 o 
   6  -2   8     1145.86     1095.69     50.26 o 
   7  -2   8      386.77      353.96     27.72 o 
  -9  -1   8       60.84       48.85     96.53 o 
  -8  -1   8     1398.34     1514.24     69.29 o 
  -7  -1   8     2559.81     2641.17    109.22 o 
  -6  -1   8     1695.59     2142.77     84.32 o 
  -5  -1   8     1472.53     1831.32     74.69 o 
  -4  -1   8     4619.18     5373.48     93.95 o 
  -3  -1   8     5970.61     6328.72     89.72 o 
  -2  -1   8     2582.39     2372.95     54.96 o 
  -1  -1   8      210.73      194.48     12.21 o 
   0  -1   8     4541.37     3439.91     67.64 o 
   1  -1   8     3640.49     2764.95     51.20 o 
   2  -1   8     3557.99     2474.18     53.79 o 
   3  -1   8      456.57      343.86     15.50 o 
   4  -1   8      295.07      283.49     13.15 o 
   5  -1   8     2367.68     1931.85     76.10 o 
   6  -1   8     1023.79      904.74     37.58 o 
   7  -1   8      195.97      222.66     22.55 o 
  -9   0   8      520.21      487.60     20.90 o 
  -8   0   8     1965.94     2039.89     74.46 o 
  -7   0   8     1557.16     1594.33     64.83 o 
  -6   0   8      426.01      441.57     20.43 o 
  -5   0   8     1319.75     1399.15     49.79 o 
  -4   0   8     7211.23     7939.26     85.02 o 
  -3   0   8     6799.95     7618.42     77.27 o 
  -2   0   8     1078.92     1137.03     35.94 o 
  -1   0   8       77.80       89.25      6.81 o 
   0   0   8     4940.50     4072.64     37.20 o 
   1   0   8     7695.44     6762.06     68.58 o 
   2   0   8     2878.39     2493.44     48.38 o 
   3   0   8       39.83       36.41      9.16 o 
   4   0   8      917.72      808.91     36.17 o 
   5   0   8     2179.38     2078.88     68.11 o 
   6   0   8     1281.71     1201.86     48.62 o 
   7   0   8       37.78      -68.11     69.52 o 
  -9   1   8     1039.61     1009.49     43.22 o 
  -8   1   8     1846.15     1685.70     65.30 o 
  -7   1   8     1645.30     1603.73     58.72 o 
  -6   1   8       92.99      100.53     10.80 o 
  -5   1   8     3885.77     4236.92     63.42 o 
  -4   1   8    10314.77    11616.70     89.72 o 
  -3   1   8     2565.10     2974.23     47.21 o 
  -2   1   8      139.51      138.81      7.05 o 
  -1   1   8     4701.05     4866.38     54.02 o 
   0   1   8     6889.51     6564.04     97.12 o 
   1   1   8     7080.53     6637.81     65.30 o 
   2   1   8     1406.20     1282.18     39.93 o 
   3   1   8       28.06       43.92     32.65 o 
   4   1   8     3293.14     3147.33     67.88 o 
   5   1   8     3376.05     3371.40     78.92 o 
   6   1   8      329.39      348.56     18.09 o 
  -9   2   8     1594.16     1389.76     70.23 o 
  -8   2   8     1250.01     1238.26     51.67 o 
  -7   2   8      107.51      118.38     12.45 o 
  -6   2   8     1067.95     1176.26     45.57 o 
  -5   2   8     2850.51     3018.15     54.02 o 
  -4   2   8     6047.59     6295.13     65.77 o 
  -3   2   8      747.54      776.73     31.47 o 
  -2   2   8      442.16      524.01     22.08 o 
  -1   2   8     3235.79     3380.33     45.80 o 
   0   2   8     7673.17     7451.17     49.68 o 
   1   2   8     5948.89     5625.50     62.01 o 
   2   2   8       13.51       11.74     27.48 o 
   3   2   8     3991.02     4119.24     66.70 o 
   4   2   8     2518.77     2471.59     62.24 o 
   5   2   8     1402.79     1486.29     56.60 o 
   6   2   8      278.54      252.96     16.68 o 
  -9   3   8      942.33      948.66     33.12 o 
  -8   3   8      762.05      762.64     31.47 o 
  -7   3   8       22.36       74.69     41.57 o 
  -6   3   8     1143.23     1512.36     47.44 o 
  -5   3   8     4964.52     5155.04     65.30 o 
  -4   3   8     4078.86     4364.92     57.07 o 
  -3   3   8     1495.03     1687.34     38.52 o 
  -2   3   8     1473.28     1667.15     37.11 o 
  -1   3   8     5506.29     5700.90     58.95 o 
   0   3   8     5589.35     5370.12     41.60 o 
   1   3   8      315.25      294.53     12.21 o 
   2   3   8      330.59      355.13     13.39 o 
   3   3   8     1455.92     1531.86     49.56 o 
   4   3   8     2764.81     2645.17     65.30 o 
   5   3   8      646.33      664.46     27.95 o 
   6   3   8        5.37       -3.76     56.84 o 
  -9   4   8     1025.93      913.67     42.75 o 
  -8   4   8      283.53      289.84     15.27 o 
  -7   4   8      372.37      394.59     13.86 o 
  -6   4   8     2500.29     2695.19     57.78 o 
  -5   4   8     5415.19     5983.92     71.64 o 
  -4   4   8     2413.57     2609.94     48.15 o 
  -3   4   8       89.36      101.70      7.99 o 
  -2   4   8     3409.09     3614.26     51.20 o 
  -1   4   8     7550.31     8082.06     72.11 o 
   0   4   8     3899.07     3803.60     37.95 o 
   1   4   8     1172.39     1125.99     40.40 o 
   2   4   8      695.08      734.22     26.31 o 
   3   4   8     2079.01     2144.88     56.84 o 
   4   4   8     2148.24     2183.40     63.89 o 
   5   4   8      286.84      349.02     15.74 o 
  -9   5   8      649.34      629.00     28.19 o 
  -8   5   8       11.73       40.40     49.79 o 
  -7   5   8      995.22     1041.44     45.80 o 
  -6   5   8     2675.07     2872.53     61.07 o 
  -5   5   8     2916.05     2885.44     56.60 o 
  -4   5   8      648.04      701.81     30.06 o 
  -3   5   8     1214.07     1244.84     39.69 o 
  -2   5   8     5311.32     5483.64     62.71 o 
  -1   5   8     8726.28     8781.99     78.45 o 
   0   5   8     2788.71     2732.96    111.92 o 
   1   5   8      126.76      123.54      9.40 o 
   3   5   8     3915.80     3934.87     74.22 o 
   4   5   8     1006.16     1066.33     46.51 o 
   5   5   8      206.34      217.73     16.44 o 
  -9   6   8      169.36       82.91     60.60 o 
  -8   6   8      236.04      233.70     15.97 o 
  -7   6   8      800.69      809.38     31.94 o 
  -6   6   8     1773.21     1887.69     57.54 o 
  -5   6   8     1638.02     1708.25     51.20 o 
  -4   6   8      101.96       56.14     34.29 o 
  -3   6   8     2123.34     2135.49     49.09 o 
  -2   6   8     5698.22     5855.21     69.52 o 
  -1   6   8     2509.58     2512.23     50.97 o 
   0   6   8      291.87      276.39      8.16 o 
   1   6   8     1928.44     1848.70     51.91 o 
   2   6   8     2067.48     2045.76     59.19 o 
   3   6   8     2574.86     2716.57     70.23 o 
   4   6   8      605.50      674.09     31.47 o 
  -9   7   8      135.02      119.08     64.12 o 
  -8   7   8      225.31      249.20     16.91 o 
  -7   7   8     1727.09     1737.14     64.36 o 
  -6   7   8     2128.87     2112.94     62.01 o 
  -5   7   8      786.34      771.33     35.47 o 
  -4   7   8       45.57       45.33     37.11 o 
  -3   7   8     1993.76     2021.57     51.44 o 
  -2   7   8     4172.81     4086.60     64.83 o 
  -1   7   8     1284.89     1291.81     45.57 o 
   0   7   8        4.53      -23.32     25.91 o 
   1   7   8      973.41      945.37     40.16 o 
   2   7   8     3109.43     3078.98     72.81 o 
   3   7   8      849.02      900.51     38.05 o 
   4   7   8       91.07      110.39     16.44 o 
  -8   8   8      797.42      787.54     30.30 o 
  -7   8   8     1597.16     1589.17     62.71 o 
  -6   8   8      923.55      921.18     41.81 o 
  -5   8   8      208.19      244.27     13.39 o 
  -4   8   8      549.21      515.79     22.55 o 
  -3   8   8     3785.94     3833.64     70.70 o 
  -2   8   8     3160.20     3172.46     66.23 o 
  -1   8   8     1006.98     1047.07     43.69 o 
   0   8   8      397.45      394.36     10.73 o 
   1   8   8     1202.86     1171.56     47.91 o 
   2   8   8     2221.26     2418.51     70.93 o 
   3   8   8      575.71      616.31     27.01 o 
  -8   9   8      523.67      515.79     22.08 o 
  -7   9   8     1523.95     1412.07     59.89 o 
  -6   9   8      455.74      415.02     19.26 o 
  -5   9   8      152.73      170.75     14.09 o 
  -4   9   8     1191.64     1132.57     48.15 o 
  -3   9   8     3245.41     3189.61     71.87 o 
  -2   9   8     1778.63     1657.05     59.19 o 
  -1   9   8       13.17       18.32     42.98 o 
   0   9   8      729.81      703.71     19.76 o 
   1   9   8     2091.93     1915.64     69.52 o 
   2   9   8     1383.13     1457.17     66.23 o 
  -7  10   8      788.81      741.74     31.24 o 
  -6  10   8       98.09       95.12     16.68 o 
  -5  10   8      636.14      567.46     26.07 o 
  -4  10   8     1679.91     1546.65     63.18 o 
  -3  10   8     1059.31      967.92     46.74 o 
  -2  10   8      554.65      544.21     20.67 o 
  -1  10   8       66.33       84.56     48.38 o 
   0  10   8     1105.78     1041.86     31.23 o 
   1  10   8     1790.49     1740.66     71.40 o 
  -5  11   8      449.75      429.59     19.26 o 
  -4  11   8      901.78      811.02     38.99 o 
  -3  11   8      817.45      832.16     33.35 o 
  -2  11   8      153.25       89.25     57.07 o 
  -1  11   8      258.31      239.57     17.15 o 
  -2 -11   9       67.75       64.12     26.54 o 
  -1 -11   9      844.72      696.41     31.71 o 
   0 -11   9     1076.92     1000.05     28.78 o 
   1 -11   9      185.88      210.68     23.49 o 
   2 -11   9       68.21       87.84     71.64 o 
   3 -11   9      412.70      447.91     25.13 o 
  -3 -10   9        2.57      -27.95     87.14 o 
  -2 -10   9      533.30      434.52     26.07 o 
  -1 -10   9     1284.38     1048.72     38.75 o 
   0 -10   9      793.44      725.11     24.28 o 
   1 -10   9       69.87      120.26     71.64 o 
   2 -10   9      236.39      200.35     21.61 o 
   3 -10   9      724.91      726.47     28.89 o 
   4 -10   9      580.66      672.92     35.94 o 
  -4  -9   9       91.62      149.15     90.66 o 
  -3  -9   9       99.76      106.40     23.25 o 
  -2  -9   9      757.13      633.46     34.53 o 
  -1  -9   9     1386.94     1242.63     65.06 o 
   0  -9   9      980.78      842.85     29.09 o 
   1  -9   9        0.69       20.67     58.95 o 
   2  -9   9      575.19      569.10     23.25 o 
   3  -9   9     1230.91     1333.39     56.84 o 
   4  -9   9      339.99      414.32     21.37 o 
   5  -9   9       29.31       22.55     21.37 o 
  -5  -8   9      731.68      709.09     37.58 o 
  -4  -8   9       65.11       13.39     80.09 o 
  -3  -8   9      352.13      301.81     21.37 o 
  -2  -8   9     2113.39     1815.35     75.63 o 
  -1  -8   9     2191.88     1795.39     78.45 o 
   0  -8   9      852.19      752.59     29.24 o 
   1  -8   9      189.71      153.37     16.21 o 
   2  -8   9     1893.24     1890.98     70.46 o 
   3  -8   9     1589.26     1732.44     70.46 o 
   4  -8   9      441.21      547.73     22.08 o 
   5  -8   9       23.18       37.58     66.23 o 
   6  -8   9      227.81      240.98     22.78 o 
  -6  -7   9     1442.92     1305.67     65.53 o 
  -5  -7   9      410.80      409.62     25.13 o 
  -4  -7   9      109.25       73.99     71.40 o 
  -3  -7   9     1436.23     1286.65     61.77 o 
  -2  -7   9     3425.82     3148.03     89.96 o 
  -1  -7   9     2547.76     2179.64     76.57 o 
   0  -7   9      198.16      140.36     10.45 o 
   1  -7   9     1450.42     1488.64     57.31 o 
   2  -7   9     2810.66     2692.38     77.98 o 
   3  -7   9     1171.01     1301.21     52.61 o 
   4  -7   9      254.04      277.39     17.62 o 
   5  -7   9      257.18      256.95     19.02 o 
   6  -7   9      535.13      634.87     22.78 o 
  -7  -6   9     1021.42      980.60     41.57 o 
  -6  -6   9     1151.81      982.01     40.40 o 
  -5  -6   9      183.64      174.75     21.61 o 
  -4  -6   9      735.40      707.91     32.41 o 
  -3  -6   9     3461.95     3016.97     85.26 o 
  -2  -6   9     1497.30     1399.62     61.30 o 
  -1  -6   9      397.00      348.32     13.86 o 
   0  -6   9      177.86      176.89      8.72 o 
   1  -6   9     1931.60     1861.15     61.54 o 
   2  -6   9     2907.60     2946.98     72.34 o 
   3  -6   9      973.74     1050.13     46.04 o 
   4  -6   9      140.09      136.93     15.74 o 
   5  -6   9      597.50      661.64     28.19 o 
   6  -6   9      945.90     1220.41     52.14 o 
  -7  -5   9     1346.01     1340.67     54.49 o 
  -6  -5   9      883.08      828.88     34.53 o 
  -5  -5   9       19.31       65.77     60.60 o 
  -4  -5   9     1806.09     1724.45     69.76 o 
  -3  -5   9     2675.66     2433.78     71.17 o 
  -2  -5   9     3485.45     3122.90     73.52 o 
  -1  -5   9      333.59      321.07     14.09 o 
   0  -5   9      599.86      591.61     19.06 o 
   1  -5   9     4398.46     3997.34     74.69 o 
   2  -5   9      811.36      804.68     33.12 o 
   3  -5   9      490.96      553.60     28.42 o 
   4  -5   9       83.79       86.67     14.80 o 
   5  -5   9      878.94     1105.79     44.39 o 
   6  -5   9      832.13      943.49     46.74 o 
  -8  -4   9      832.73      787.07     33.82 o 
  -7  -4   9      870.22      783.07     35.94 o 
  -6  -4   9      384.04      372.28     20.43 o 
  -5  -4   9      163.25       60.36     59.66 o 
  -4  -4   9     5012.60     4548.36     92.07 o 
  -3  -4   9     4963.83     4541.08     83.38 o 
  -2  -4   9     1627.42     1560.75     54.26 o 
  -1  -4   9       77.19       69.29     10.33 o 
   0  -4   9     1258.12     1231.27     34.03 o 
   1  -4   9     5641.72     5648.99     84.09 o 
   2  -4   9     4465.16     4784.41     85.02 o 
   3  -4   9      151.37      165.12     14.09 o 
   4  -4   9      419.40      454.95     20.90 o 
   5  -4   9     1776.28     2154.98     81.27 o 
   6  -4   9      838.58      996.11     40.40 o 
   7  -4   9       49.58      -15.03     76.57 o 
  -8  -3   9     1256.39     1109.55     42.75 o 
  -7  -3   9     1024.67      845.55     41.34 o 
  -6  -3   9       30.72        1.41     57.31 o 
  -5  -3   9     1018.78      888.06     41.81 o 
  -4  -3   9     5035.30     4630.80     86.90 o 
  -3  -3   9     5625.03     4658.75     80.80 o 
  -2  -3   9       39.94       21.14     36.17 o 
  -1  -3   9     1599.00     1625.57     54.26 o 
   0  -3   9     7960.05     7475.34    206.22 o 
   1  -3   9     5431.50     5516.99     92.31 o 
   2  -3   9     1972.34     2021.34     70.70 o 
   3  -3   9      405.57      458.01     19.49 o 
   4  -3   9     2212.79     2431.19     88.55 o 
   5  -3   9     1928.51     2290.50     91.84 o 
   6  -3   9      625.15      775.09     31.24 o 
   7  -3   9        0.98       19.49     77.98 o 
  -8  -2   9     1157.64      601.99     27.48 o 
  -7  -2   9      571.25      372.75     20.43 o 
  -6  -2   9       50.85       81.03     53.55 o 
  -5  -2   9     3322.41     2296.14     79.62 o 
  -4  -2   9     4909.30     3859.94     88.31 o 
  -3  -2   9     2825.44     2200.31     71.17 o 
  -2  -2   9      637.67      601.28     29.12 o 
  -1  -2   9     2845.76     2405.83     66.94 o 
   0  -2   9     4714.31     3422.03     80.09 o 
   1  -2   9     3081.68     2310.70     62.48 o 
   2  -2   9      118.55       24.90     39.22 o 
   3  -2   9     1352.14     1083.71     47.44 o 
   4  -2   9     2979.31     2637.42     85.73 o 
   5  -2   9     1407.98     1297.45     56.60 o 
   6  -2   9      175.41      172.63     23.02 o 
   7  -2   9       85.04      108.28     89.49 o 
  -9  -1   9      857.65      929.64     36.88 o 
  -8  -1   9      995.66     1100.16     42.51 o 
  -7  -1   9       32.03       68.11     77.27 o 
  -6  -1   9      972.76     1150.89     46.74 o 
  -5  -1   9     4084.03     5115.58    103.11 o 
  -4  -1   9     4629.38     5446.05     95.59 o 
  -3  -1   9     2112.64     2123.74     63.65 o 
  -2  -1   9      490.55      550.78     23.02 o 
  -1  -1   9     6093.16     5352.81     73.99 o 
   0  -1   9     4774.93     3453.86     42.43 o 
   1  -1   9     1773.51     1391.40     42.98 o 
   2  -1   9        2.13       -6.11     31.71 o 
   3  -1   9     2221.95     1842.36     59.66 o 
   4  -1   9     2179.78     1805.72     67.17 o 
   5  -1   9      878.17      830.99     32.18 o 
   6  -1   9        2.51        5.64     63.65 o 
  -9   0   9      969.02      885.01     38.05 o 
  -8   0   9      350.93      369.69     18.09 o 
  -7   0   9       87.58       32.18     53.32 o 
  -6   0   9     1892.09     2228.97     66.23 o 
  -5   0   9     4527.28     5077.30     81.27 o 
  -4   0   9     4062.58     4602.85     72.34 o 
  -3   0   9      173.70      163.94      9.63 o 
  -2   0   9     2238.76     2267.72     49.09 o 
  -1   0   9     9969.76     9276.87     82.68 o 
   0   0   9     5734.28     4877.04     44.34 o 
   1   0   9      554.22      493.24     22.08 o 
   2   0   9      156.07      135.29      8.93 o 
   3   0   9     2404.12     2245.88     58.25 o 
   4   0   9     3549.99     3215.68     74.46 o 
   5   0   9      620.30      568.87     21.61 o 
  -9   1   9      819.07      774.85     33.35 o 
  -8   1   9       87.15       93.72     15.03 o 
  -7   1   9      367.93      381.67     14.33 o 
  -6   1   9     2791.51     3014.63     66.23 o 
  -5   1   9     3492.96     4585.00     70.23 o 
  -4   1   9     2535.85     2766.83     53.79 o 
  -3   1   9      364.90      392.01     16.21 o 
  -2   1   9     5218.03     5616.81     64.36 o 
  -1   1   9    11883.74    12047.46     88.31 o 
   0   1   9     4818.32     4359.81     43.80 o 
   1   1   9      184.49      156.90      7.99 o 
   2   1   9     4917.87     4600.97     66.23 o 
   3   1   9     3997.75     3813.44     69.05 o 
   4   1   9     1725.43     1552.53     59.19 o 
   5   1   9       33.82       16.44     14.09 o 
   6   1   9      255.95      275.27     17.85 o 
  -9   2   9      612.27      560.41     22.78 o 
  -8   2   9       17.56       32.88     48.85 o 
  -7   2   9     1126.29     1156.29     49.09 o 
  -6   2   9     3323.01     3285.20     65.53 o 
  -5   2   9     2969.01     4046.67     63.65 o 
  -4   2   9      587.82      648.26     27.95 o 
  -3   2   9     2106.59     2317.99     46.04 o 
  -2   2   9     9190.92    10167.99     81.03 o 
  -1   2   9    10101.70     9920.43     79.62 o 
   0   2   9      281.80      260.59      7.32 o 
   1   2   9     2104.93     2087.57     45.33 o 
   2   2   9     3120.20     2935.24     57.07 o 
   3   2   9     2700.33     2688.85     61.07 o 
   4   2   9      933.61      955.94     35.23 o 
   5   2   9        0.77       22.31     48.62 o 
   6   2   9      537.33      481.96     24.90 o 
  -9   3   9      168.07      196.83     17.38 o 
  -8   3   9      141.10      155.96     14.56 o 
  -7   3   9     2528.41     2435.42     66.23 o 
  -6   3   9     2764.52     3018.62     61.07 o 
  -5   3   9     1250.21     1380.13     45.57 o 
  -4   3   9        3.80       46.51     27.72 o 
  -3   3   9     2074.21     2279.47     46.98 o 
  -2   3   9     9913.38    10764.34     83.62 o 
  -1   3   9     2374.07     2523.97     46.74 o 
   0   3   9       76.36       78.72     16.79 o 
   1   3   9     3300.63     3304.70     55.20 o 
   2   3   9     3657.15     3666.87     63.65 o 
   3   3   9     2169.66     2126.80     57.78 o 
   4   3   9      123.79       99.82     13.15 o 
   5   3   9       92.60       93.01     15.03 o 
  -9   4   9        0.39      -35.70     58.48 o 
  -8   4   9      582.10      627.59     25.13 o 
  -7   4   9     2450.32     2540.65     66.70 o 
  -6   4   9     2466.62     2555.21     60.13 o 
  -5   4   9     1031.44     1140.32     43.92 o 
  -4   4   9      854.20      920.95     35.47 o 
  -3   4   9     4411.48     4730.62     60.83 o 
  -2   4   9     8141.35     8186.35     77.04 o 
  -1   4   9     1086.81     1048.48     36.64 o 
   0   4   9      412.48      438.04     13.03 o 
   1   4   9     1943.59     1890.51     47.44 o 
   2   4   9     2821.16     2891.08     59.89 o 
   3   4   9     1226.73     1299.10     53.55 o 
   4   4   9       13.68       34.29     46.04 o 
   5   4   9      585.25      656.71     27.95 o 
  -9   5   9       77.14       53.55     60.83 o 
  -8   5   9      914.92      887.12     42.75 o 
  -7   5   9     2507.46     2485.22     68.82 o 
  -6   5   9     1495.14     1527.63     54.96 o 
  -5   5   9      127.72      143.04     10.80 o 
  -4   5   9     1943.88     1991.51     49.32 o 
  -3   5   9     4799.12     5139.54     66.47 o 
  -2   5   9     4463.19     4492.46     62.71 o 
  -1   5   9     2131.92     2057.51     48.38 o 
   0   5   9     1871.55     1754.83     57.78 o 
   1   5   9     4414.06     4424.82     68.58 o 
   2   5   9     2631.93     2591.15     62.71 o 
   3   5   9      419.38      438.28     15.97 o 
   4   5   9       89.08       51.44     53.55 o 
  -9   6   9      189.24      220.31     18.32 o 
  -8   6   9     1074.99     1104.15     46.98 o 
  -7   6   9     1283.14     1296.75     50.50 o 
  -6   6   9      775.70      824.18     35.23 o 
  -5   6   9      452.27      516.96     18.32 o 
  -4   6   9     3298.54     3417.20     61.77 o 
  -3   6   9     6413.94     6595.54     77.51 o 
  -2   6   9     1422.29     1436.03     46.51 o 
  -1   6   9      365.29      366.64     17.62 o 
   0   6   9     2857.63     2783.04     56.60 o 
   1   6   9     3899.32     3853.13     69.29 o 
   2   6   9     1335.37     1368.62     55.43 o 
   3   6   9      162.88      186.49     14.56 o 
   4   6   9      467.30      502.63     20.90 o 
  -8   7   9     1440.55     1424.28     64.12 o 
  -7   7   9      994.49      964.87     38.52 o 
  -6   7   9      101.15      114.62     13.62 o 
  -5   7   9     1236.88     1225.81     53.08 o 
  -4   7   9     3911.43     3953.66     70.46 o 
  -3   7   9     1103.07     1170.15     47.21 o 
  -2   7   9      264.07      269.87     14.56 o 
  -1   7   9      341.98      354.90     13.15 o 
   0   7   9     2573.23     2343.59     44.27 o 
   1   7   9     3089.45     3155.79     69.29 o 
   2   7   9      590.33      636.51     21.84 o 
   3   7   9      193.13      176.86     15.74 o 
  -8   8   9     1152.44     1125.76     50.73 o 
  -7   8   9      520.69      525.42     19.02 o 
  -6   8   9      151.58      121.43     14.80 o 
  -5   8   9     1161.25     1081.60     50.03 o 
  -4   8   9     3231.96     3286.61     71.64 o 
  -3   8   9     1629.07     1568.50     55.43 o 
  -2   8   9        7.42      -20.67     40.40 o 
  -1   8   9      844.37      798.34     33.12 o 
   0   8   9     2512.59     2421.44     60.25 o 
   1   8   9     1261.57     1292.99     56.14 o 
   2   8   9      152.99       69.52     53.32 o 
  -7   9   9       76.45       71.17     17.15 o 
  -6   9   9      518.02      491.59     22.55 o 
  -5   9   9     2384.73     2339.83     71.64 o 
  -4   9   9     1635.18     1620.87     63.18 o 
  -3   9   9      304.08      297.35     14.33 o 
  -2   9   9      202.60      193.30     13.62 o 
  -1   9   9     1063.96      968.63     41.10 o 
   0   9   9     1848.79     1741.60     46.15 o 
   1   9   9     1123.38     1098.04     48.38 o 
  -6  10   9      675.46      666.58     30.30 o 
  -5  10   9     1215.69     1139.62     50.03 o 
  -4  10   9      954.40      904.97     35.94 o 
  -3  10   9       85.44       81.27     51.20 o 
  -2  10   9      458.75      458.01     19.49 o 
  -1  10   9     2128.02     1999.02     72.81 o 
   0  10   9     1189.74     1141.32     33.12 o 
  -4  11   9      351.61      311.68     18.32 o 
  -3  11   9      114.50      112.98     17.38 o 
  -1 -11  10      561.65      561.35     24.90 o 
   0 -11  10        7.44       82.52     49.74 o 
   1 -11  10      468.15      493.24     26.07 o 
  -3 -10  10      915.43      899.34     31.71 o 
  -2 -10  10      682.20      657.18     34.29 o 
  -1 -10  10      205.85      244.51     20.90 o 
   0 -10  10        1.80      -16.69     49.40 o 
   1 -10  10      366.02      358.18     20.90 o 
   2 -10  10     1014.75     1080.19     47.21 o 
   3 -10  10      390.49      472.10     21.84 o 
  -4  -9  10      471.98      416.67     25.13 o 
  -3  -9  10     1345.42     1438.85     45.10 o 
  -2  -9  10      921.27      895.34     41.81 o 
  -1  -9  10      210.01      198.23     18.56 o 
   0  -9  10      229.45       94.42     44.04 o 
   1  -9  10     1139.90     1180.95     54.96 o 
   2  -9  10      893.32     1003.15     39.93 o 
   3  -9  10      158.40      196.59     19.02 o 
   4  -9  10       24.19       77.98     64.59 o 
  -5  -8  10       42.05       23.02     84.09 o 
  -4  -8  10     1026.81      809.38     35.00 o 
  -3  -8  10     1806.20     1664.80     69.29 o 
  -2  -8  10      936.85      869.51     40.40 o 
  -1  -8  10       19.58       40.16     54.02 o 
   0  -8  10      571.74      531.23     32.65 o 
   1  -8  10     1654.88     1553.00     68.82 o 
   2  -8  10     1201.65     1365.80     53.55 o 
   3  -8  10      118.36       87.84     60.13 o 
   4  -8  10      256.59      295.24     19.02 o 
   5  -8  10      580.55      706.97     27.01 o 
  -6  -7  10       65.02      105.22     24.90 o 
  -5  -7  10      254.22      144.68     77.98 o 
  -4  -7  10     2611.27     2323.86     95.12 o 
  -3  -7  10     2550.99     2527.26     87.14 o 
  -2  -7  10      244.06      234.88     16.21 o 
  -1  -7  10      943.83      837.33     33.59 o 
   0  -7  10     1881.22     1768.37     47.16 o 
   1  -7  10     1583.43     1643.19     67.64 o 
   2  -7  10      915.89      990.94     40.16 o 
   3  -7  10       14.21      -53.55     53.55 o 
   4  -7  10      420.21      445.32     24.90 o 
   5  -7  10      877.59     1081.60     44.16 o 
  -7  -6  10      475.83      377.21     27.95 o 
  -6  -6  10       93.92      103.35     72.81 o 
  -5  -6  10     1829.25     1717.17     69.29 o 
  -4  -6  10     2105.42     2052.34     85.02 o 
  -3  -6  10      774.75      804.92     34.06 o 
  -2  -6  10       23.77      -32.18     47.68 o 
  -1  -6  10      990.33      922.36     40.87 o 
   0  -6  10     2777.68     2748.17     49.99 o 
   1  -6  10     1378.00     1444.95     57.31 o 
   2  -6  10      386.63      444.15     20.90 o 
   3  -6  10      131.82      163.94     14.56 o 
   4  -6  10     1710.87     2047.88     75.86 o 
   5  -6  10      889.89     1098.98     44.86 o 
   6  -6  10      163.70      196.12     20.90 o 
  -7  -5  10       39.57       37.58     80.33 o 
  -6  -5  10      218.11      186.49     20.67 o 
  -5  -5  10     1683.76     1717.64     62.95 o 
  -4  -5  10     2135.15     2255.04     78.45 o 
  -3  -5  10     1234.96     1161.22     48.62 o 
  -2  -5  10      124.93      136.23     12.45 o 
  -1  -5  10     3158.50     2846.69     67.41 o 
   0  -5  10     2245.06     2183.49     43.75 o 
   1  -5  10     1100.80     1205.38     49.32 o 
   2  -5  10       47.82        1.17     45.33 o 
   3  -5  10      436.83      513.67     27.48 o 
   4  -5  10     1714.36     2057.04     77.04 o 
   5  -5  10      818.57      984.83     39.69 o 
   6  -5  10       68.20       14.80     69.99 o 
  -8  -4  10      439.78      407.98     26.78 o 
  -7  -4  10        5.72       52.38     69.05 o 
  -6  -4  10      885.28      852.60     36.64 o 
  -5  -4  10     3499.23     4317.95     96.06 o 
  -4  -4  10     2959.32     2863.84     74.93 o 
  -3  -4  10       45.52      -44.16     44.16 o 
  -2  -4  10      737.72      698.99     28.65 o 
  -1  -4  10     3875.98     3608.39     73.52 o 
   0  -4  10     2694.72     2725.11    139.52 o 
   1  -4  10      727.31      815.96     34.53 o 
   2  -4  10       11.41      -46.27     46.27 o 
   3  -4  10     1309.18     1501.32     58.25 o 
   4  -4  10     2010.59     2444.35     86.43 o 
   5  -4  10      737.44      839.68     34.53 o 
   6  -4  10       77.69       87.61     21.14 o 
  -8  -3  10      171.38      112.51     75.63 o 
  -7  -3  10      188.61      171.46     19.49 o 
  -6  -3  10     2280.18     1751.00     72.81 o 
  -5  -3  10     3181.30     2707.64     80.80 o 
  -4  -3  10     1030.25      897.46     46.98 o 
  -3  -3  10      122.99      135.76     11.98 o 
  -2  -3  10     3179.34     2648.69     67.88 o 
  -1  -3  10     4597.15     4128.40     77.98 o 
   0  -3  10     6526.88     5883.48    216.67 o 
   1  -3  10       18.83      -23.49     44.39 o 
   2  -3  10     1191.32     1326.58     54.49 o 
   4  -3  10     1024.15     1284.06     59.66 o 
   5  -3  10      264.53      368.05     21.37 o 
   6  -3  10       67.55       88.55     22.78 o 
  -8  -2  10        0.75      -62.16    107.69 o 
  -7  -2  10      985.24      616.78     23.72 o 
  -6  -2  10     2364.62     1967.79     73.99 o 
  -5  -2  10     1849.96     1646.24     54.26 o 
  -4  -2  10      207.48      187.67     14.80 o 
  -3  -2  10      526.87      455.42     17.15 o 
  -2  -2  10     7123.12     6566.41    111.80 o 
  -1  -2  10     4604.06     4025.76     87.14 o 
   0  -2  10      697.30      570.79     31.83 o 
   1  -2  10      486.68      371.81     13.62 o 
   2  -2  10     2282.00     1813.00     67.88 o 
   4  -2  10     1458.10     1207.02     44.63 o 
   5  -2  10       18.49       14.33     64.36 o 
   6  -2  10      361.25      428.18     25.60 o 
  -9  -1  10      146.02       51.20    107.57 o 
  -8  -1  10      130.73      132.70     27.01 o 
  -7  -1  10     1357.38     1574.84     67.17 o 
  -6  -1  10     2985.24     3661.47    111.10 o 
  -5  -1  10     1629.84     2248.23     77.74 o 
  -4  -1  10        5.52       28.19     47.91 o 
  -3  -1  10     2033.75     2097.67     66.47 o 
  -2  -1  10     2890.15     2706.23     65.30 o 
  -1  -1  10     5011.91     4498.80     73.75 o 
   0  -1  10      180.94      164.19     10.80 o 
   1  -1  10      537.39      464.82     20.43 o 
   2  -1  10     3958.49     2925.84     67.41 o 
   4  -1  10      436.08      375.57     18.09 o 
   5  -1  10       86.02       68.82     58.01 o 
   6  -1  10      614.55      553.13     23.96 o 
  -9   0  10       17.03       91.84     70.70 o 
  -8   0  10      603.23      694.53     30.30 o 
  -7   0  10     2470.24     2718.92     86.43 o 
  -6   0  10     2473.13     2740.29     75.63 o 
  -5   0  10      335.88      397.88     16.68 o 
  -4   0  10      115.69      129.65     11.51 o 
  -3   0  10     4066.36     4404.62     71.17 o 
  -2   0  10     5623.45     6003.41     77.98 o 
  -1   0  10     3792.09     3639.86     60.13 o 
   0   0  10       10.20       -2.35      8.12 o 
   1   0  10     2339.09     2086.87     51.20 o 
   2   0  10     4617.13     4140.62     70.93 o 
   4   0  10       43.43       37.81     13.15 o 
   5   0  10      319.78      317.08     16.44 o 
   6   0  10      696.24      648.49     25.13 o 
  -9   1  10       90.99       83.85     18.79 o 
  -8   1  10      959.62     1067.04     43.22 o 
  -7   1  10     1546.40     1578.83     64.59 o 
  -6   1  10     1640.92     1875.48     60.83 o 
  -5   1  10       63.73       70.70     11.04 o 
  -4   1  10     1816.13     1927.39     51.67 o 
  -3   1  10     3928.93     4419.65     64.83 o 
  -2   1  10     6626.76     7003.28     76.33 o 
  -1   1  10     2172.34     2053.28     46.51 o 
   0   1  10     1484.26     1419.76     29.22 o 
   1   1  10     6488.98     6185.44     75.39 o 
   2   1  10     2749.78     2473.94     57.07 o 
   3   1  10      580.15      450.02     23.72 o 
   4   1  10        6.56       57.78     43.45 o 
   5   1  10      854.04      835.69     33.82 o 
   6   1  10     1181.70     1144.55     48.85 o 
  -9   2  10       87.74       75.16     62.01 o 
  -8   2  10     1546.66     1338.55     61.77 o 
  -7   2  10     2231.34     2749.45     69.52 o 
  -6   2  10      698.52      829.81     37.11 o 
  -5   2  10        9.49        8.93     36.64 o 
  -4   2  10     3785.23     4148.13     65.30 o 
  -3   2  10     7936.91     8233.09     81.03 o 
  -2   2  10     2334.11     2454.21     49.32 o 
  -1   2  10       85.47       94.89      8.22 o 
   0   2  10     1310.54     1204.90     28.56 o 
   1   2  10     3851.47     3515.61     60.60 o 
   2   2  10     3010.80     2846.22     60.36 o 
   3   2  10      195.88      174.98     11.74 o 
   4   2  10      603.85      561.35     26.54 o 
   5   2  10     1021.06      989.29     38.05 o 
  -9   3  10      748.83      745.49     28.19 o 
  -8   3  10     1954.83     1914.94     70.23 o 
  -7   3  10     1333.82     1562.86     62.24 o 
  -6   3  10       45.22       71.40     39.93 o 
  -5   3  10      999.48     1128.58     46.74 o 
  -4   3  10     4500.48     4738.38     67.41 o 
  -3   3  10     3702.31     3876.62     60.13 o 
  -2   3  10     1217.20     1230.98     40.40 o 
  -1   3  10      227.57      248.26     11.51 o 
   0   3  10     2633.90     2561.43     43.69 o 
   1   3  10     6079.58     6014.69     75.63 o 
   2   3  10     1068.48     1108.14     44.86 o 
   3   3  10       11.31      -21.14     41.10 o 
   4   3  10      618.82      552.43     27.25 o 
   5   3  10      919.72      949.84     38.75 o 
  -9   4  10      665.98      629.00     26.78 o 
  -8   4  10     1474.18     1571.32     58.01 o 
  -7   4  10      694.42      625.47     33.12 o 
  -6   4  10      102.14       40.87     43.92 o 
  -5   4  10     1332.39     1453.17     49.32 o 
  -4   4  10     3872.39     4047.84     65.30 o 
  -3   4  10     2889.49     3093.54     56.37 o 
  -2   4  10      143.64      137.64      9.16 o 
  -1   4  10     2133.90     2075.59     49.09 o 
   0   4  10     3611.22     3503.24     86.55 o 
   1   4  10     3320.86     3230.95     63.65 o 
   2   4  10      953.05      904.27     42.28 o 
   3   4  10      293.43      297.12     14.80 o 
   4   4  10     1342.37     1572.73     62.71 o 
  -9   5  10      747.24      721.77     30.53 o 
  -8   5  10     1122.65     1004.09     49.32 o 
  -7   5  10      353.09      370.16     17.15 o 
  -6   5  10      401.10      401.64     17.38 o 
  -5   5  10     2506.39     2686.74     61.54 o 
  -4   5  10     2887.85     3040.23     59.66 o 
  -3   5  10     1833.88     1866.79     50.03 o 
  -2   5  10      233.84      248.97     11.04 o 
  -1   5  10     1511.15     1555.34     47.68 o 
   0   5  10     3767.49     3703.84     45.92 o 
   1   5  10     1256.13     1307.32     49.79 o 
   2   5  10      228.22      203.40     12.92 o 
   3   5  10     1153.03     1180.95     46.74 o 
   4   5  10     1902.69     1848.23     74.93 o 
  -8   6  10      762.28      709.56     29.12 o 
  -7   6  10        1.96       -7.05     14.56 o 
  -6   6  10     1009.27     1087.71     45.10 o 
  -5   6  10     3946.52     4042.91     74.46 o 
  -4   6  10     1768.32     1786.93     55.90 o 
  -3   6  10      687.94      747.37     30.30 o 
  -2   6  10      405.34      432.64     17.15 o 
  -1   6  10     2779.79     2890.61     61.30 o 
   0   6  10     3749.05     3650.47     48.15 o 
   1   6  10      902.94      894.17     35.00 o 
   2   6  10      121.83      111.10     13.86 o 
   3   6  10     1070.12     1124.35     48.15 o 
  -8   7  10      245.10      267.05     17.85 o 
  -7   7  10      134.56      137.64     15.74 o 
  -6   7  10     1715.39     1639.66     63.18 o 
  -5   7  10     2800.61     3000.30     70.46 o 
  -4   7  10     1173.62     1205.38     52.61 o 
  -3   7  10      164.18      158.78     12.21 o 
  -2   7  10     1322.81     1355.00     52.38 o 
  -1   7  10     3915.92     3744.38     71.87 o 
   0   7  10     1613.60     1510.73     40.77 o 
   1   7  10      347.38      351.84     14.56 o 
   2   7  10      453.51      450.73     19.49 o 
   3   7  10     1428.85     1481.59     58.01 o 
  -8   8  10       20.61       -5.87     62.24 o 
  -7   8  10      409.23      393.42     17.85 o 
  -6   8  10     1856.45     1902.49     68.35 o 
  -5   8  10      959.12     1034.16     39.22 o 
  -4   8  10      213.07      246.38     13.86 o 
  -3   8  10      445.80      425.36     17.38 o 
  -2   8  10     1361.74     1349.11     65.41 o 
  -1   8  10     2447.67     2339.59     66.94 o 
   0   8  10     1068.60     1018.39     30.15 o 
   1   8  10       72.71       89.96     51.20 o 
   2   8  10      780.57      810.55     33.59 o 
  -7   9  10      544.56      547.73     22.08 o 
  -6   9  10     1211.15     1203.50     51.91 o 
  -5   9  10      811.73      784.25     38.52 o 
  -4   9  10       20.91       44.16     49.79 o 
  -3   9  10      390.13      393.18     16.21 o 
  -2   9  10     2111.19     1964.50     68.35 o 
  -1   9  10     1077.61     1017.01     40.63 o 
   0   9  10      322.74      297.93     22.90 o 
   1   9  10      152.53      102.64     59.19 o 
  -5  10  10      563.64      564.17     28.19 o 
  -4  10  10       48.62       42.04     56.60 o 
  -3  10  10      901.06      856.83     36.64 o 
  -2  10  10     1729.88     1542.90     62.95 o 
  -1  10  10     1137.19     1022.18     49.79 o 
  -2 -10  11       45.76       36.17     73.05 o 
  -1 -10  11      327.17      286.55     20.90 o 
   0 -10  11      931.62      870.47     25.81 o 
   1 -10  11      547.94      597.76     23.72 o 
   2 -10  11       75.49       89.25     66.94 o 
  -4  -9  11     1167.24     1129.75     47.44 o 
  -3  -9  11      399.51      432.41     21.84 o 
  -2  -9  11       16.56       85.26     62.71 o 
  -1  -9  11      523.84      494.18     19.96 o 
   0  -9  11     1115.58     1131.82     34.53 o 
   1  -9  11      572.82      639.80     32.65 o 
   2  -9  11       40.47       59.42     17.62 o 
   3  -9  11      230.74      278.33     19.26 o 
   4  -9  11      592.87      728.58     29.36 o 
  -5  -8  11      890.43      833.81     33.35 o 
  -4  -8  11     1311.89     1266.92     58.95 o 
  -3  -8  11      151.64      101.00     65.06 o 
  -2  -8  11      341.55      318.02     17.62 o 
  -1  -8  11     1497.36     1381.30     58.01 o 
   0  -8  11     1262.37     1270.17     37.15 o 
   1  -8  11      417.86      450.96     21.37 o 
   2  -8  11       98.96       52.85     55.90 o 
   3  -8  11      405.39      427.24     18.56 o 
   4  -8  11      557.78      693.82     27.72 o 
  -6  -7  11      622.93      564.41     26.07 o 
  -5  -7  11     1310.68     1279.60     62.48 o 
  -4  -7  11      876.73      794.35     34.29 o 
  -3  -7  11       32.57       64.83     58.01 o 
  -2  -7  11      619.25      621.01     25.13 o 
  -1  -7  11     1831.79     1691.57     68.11 o 
   0  -7  11     1202.83     1222.10     81.38 o 
   1  -7  11      204.88      269.40     15.27 o 
   2  -7  11      218.16      205.52     15.50 o 
   3  -7  11     1048.81     1206.55     47.68 o 
   4  -7  11      903.90     1184.95     44.16 o 
   5  -7  11      206.43      303.93     20.43 o 
  -6  -6  11     1003.23      972.62     44.16 o 
  -5  -6  11     1171.94     1112.84     50.50 o 
  -4  -6  11      624.04      603.39     24.66 o 
  -3  -6  11       48.17        2.58     53.55 o 
  -2  -6  11     2903.45     2648.69     76.57 o 
  -1  -6  11     2460.13     2534.54     71.40 o 
   0  -6  11     1013.71     1160.10     32.67 o 
   1  -6  11        1.82        0.00     44.16 o 
   2  -6  11      691.82      810.79     29.83 o 
   3  -6  11     1606.99     1905.07     71.64 o 
   4  -6  11      579.23      754.89     31.00 o 
   5  -6  11        6.39      -16.68     63.89 o 
  -7  -5  11      571.73      519.07     24.66 o 
  -6  -5  11     1225.00     1202.80     52.61 o 
  -5  -5  11     1645.57     2089.22     71.40 o 
  -4  -5  11        6.99      -50.97     50.97 o 
  -3  -5  11      735.24      737.98     30.77 o 
  -2  -5  11     3028.66     3032.48     73.05 o 
  -1  -5  11     2490.25     2570.24     67.41 o 
   0  -5  11      617.03      654.38     36.52 o 
   1  -5  11      306.22      325.30     13.86 o 
   2  -5  11     2202.75     2569.30     74.22 o 
   3  -5  11     1708.70     2018.52     76.80 o 
   4  -5  11      564.15      660.47     29.59 o 
   5  -5  11        9.58       51.20     63.89 o 
  -7  -4  11     1139.07     1010.90     53.32 o 
  -6  -4  11     1301.97     1247.42     63.89 o 
  -5  -4  11      759.56      785.19     32.41 o 
  -4  -4  11        4.45       47.44     14.09 o 
  -3  -4  11     2104.49     2096.97     66.00 o 
  -2  -4  11     3847.39     3583.49     77.04 o 
  -1  -4  11     2295.92     2244.23     65.06 o 
   0  -4  11       64.77       67.56     11.50 o 
   1  -4  11     1539.65     1653.29     65.77 o 
   2  -4  11     2783.00     3222.73     81.97 o 
   3  -4  11     1427.12     1749.12     66.94 o 
   4  -4  11       39.23       -9.16     61.30 o 
  -8  -3  11      591.71      462.94     23.72 o 
  -7  -3  11     1497.63     1244.13     46.51 o 
  -6  -3  11     1772.12     1429.92     53.08 o 
  -5  -3  11       83.52       93.48     50.97 o 
  -4  -3  11      357.10      343.39     14.33 o 
  -3  -3  11     3431.22     2862.43     74.69 o 
  -2  -3  11     3481.42     2780.92     73.99 o 
  -1  -3  11     1125.39      967.22     38.52 o 
   0  -3  11       85.38      -23.53     86.20 o 
   1  -3  11     3014.38     3148.50     87.61 o 
   3  -3  11      772.08     1038.62     44.63 o 
  -8  -2  11     1234.93      842.26     35.23 o 
  -7  -2  11     1317.04      930.81     36.64 o 
  -6  -2  11      703.15      539.27     22.78 o 
  -5  -2  11        2.59      -48.15     57.78 o 
  -4  -2  11     1512.87     1289.94     52.85 o 
  -3  -2  11     5271.70     4554.47    104.52 o 
  -2  -2  11     5294.65     5125.45    103.11 o 
  -1  -2  11      133.27      124.25     13.15 o 
   0  -2  11     1202.87     1031.98     46.27 o 
   1  -2  11     3768.52     3063.71     79.39 o 
   3  -2  11      195.83      164.41     15.97 o 
  -8  -1  11     1157.17     1436.73     54.26 o 
  -7  -1  11     1835.89     2141.59     89.25 o 
  -6  -1  11      173.15      256.95     21.84 o 
  -5  -1  11      449.90      512.73     19.96 o 
  -4  -1  11     3236.74     3719.72     92.31 o 
  -3  -1  11     5432.59     5706.06     99.82 o 
  -2  -1  11     1437.74     1462.33     56.37 o 
  -1  -1  11      109.02      118.14     10.80 o 
   0  -1  11     4044.63     3136.18     49.91 o 
   1  -1  11     3333.74     2732.31     66.94 o 
   3  -1  11        2.49      -32.65     45.80 o 
   4  -1  11      468.33      423.01     19.73 o 
  -9   0  11      630.02      675.74     25.37 o 
  -8   0  11     1364.55     1387.88     62.24 o 
  -7   0  11     1287.07     1407.61     55.43 o 
  -6   0  11        0.59      -15.27     56.14 o 
  -5   0  11     1575.83     1819.34     67.41 o 
  -4   0  11     2529.63     2876.75     72.34 o 
  -3   0  11     3936.26     4068.75     75.39 o 
  -2   0  11     1022.50      990.94     42.04 o 
  -1   0  11     1014.75      971.21     38.75 o 
   0   0  11     7484.78     6346.48     58.29 o 
   1   0  11     3931.77     3316.68     67.64 o 
   3   0  11      177.16      138.11     12.92 o 
   4   0  11     1309.98     1161.69     54.02 o 
   5   0  11      982.48      890.65     39.22 o 
  -9   1  11      813.39      789.89     31.00 o 
  -8   1  11     1243.37     1245.31     51.44 o 
  -7   1  11      601.06      625.00     22.78 o 
  -6   1  11       69.93       69.76     14.09 o 
  -5   1  11     2619.00     2897.89     69.99 o 
  -4   1  11     5821.83     6523.19     86.20 o 
  -3   1  11     2347.88     2353.22     58.01 o 
  -2   1  11       43.24       58.72     32.18 o 
  -1   1  11     5112.64     4926.98     69.52 o 
   0   1  11     2508.57     2395.08     38.85 o 
   1   1  11     1817.84     1622.99     50.97 o 
   2   1  11       73.53       80.33     10.80 o 
   3   1  11      305.95      314.97     15.97 o 
   4   1  11     1602.45     1355.47     65.77 o 
   5   1  11      866.67      792.47     34.53 o 
  -9   2  11      884.83      820.89     37.81 o 
  -8   2  11     1080.75     1116.13     47.91 o 
  -7   2  11      193.97      194.24     15.27 o 
  -6   2  11     1025.66     1185.18     55.67 o 
  -5   2  11     4857.55     5152.46     79.39 o 
  -4   2  11     3601.17     3720.90     67.41 o 
  -3   2  11       92.89       41.57     35.47 o 
  -2   2  11       43.68       68.58      9.16 o 
  -1   2  11     2472.24     2480.99     52.14 o 
   0   2  11     5555.65     5060.35     92.66 o 
   1   2  11     1407.04     1234.74     48.38 o 
   2   2  11      129.96      136.46     11.51 o 
   3   2  11      979.63     1004.80     37.35 o 
   4   2  11     1784.07     1689.22     69.05 o 
   5   2  11      723.03      691.00     22.08 o 
  -9   3  11     1006.02     1043.08     43.69 o 
  -8   3  11      538.51      488.07     19.02 o 
  -7   3  11       38.92       53.08     49.32 o 
  -6   3  11     1875.38     1903.90     61.54 o 
  -5   3  11     4775.02     5000.97     77.27 o 
  -4   3  11     2514.46     2500.95     58.48 o 
  -3   3  11       27.34       54.73     34.29 o 
  -2   3  11     2476.44     2557.56     54.26 o 
  -1   3  11     3824.94     3533.47     60.36 o 
   0   3  11     3285.04     3225.75     61.54 o 
   1   3  11      542.87      507.80     17.85 o 
   2   3  11      370.32      382.61     15.27 o 
   3   3  11     1687.53     1663.62     61.30 o 
   4   3  11     1095.54     1071.03     44.39 o 
  -9   4  11      652.20      616.55     21.84 o 
  -8   4  11      114.68       87.61     55.43 o 
  -7   4  11      568.61      549.14     19.02 o 
  -6   4  11     2294.15     2410.76     65.77 o 
  -5   4  11     2957.37     3247.15     69.29 o 
  -4   4  11      626.66      664.23     26.54 o 
  -3   4  11      497.55      531.76     22.08 o 
  -2   4  11     3336.49     3434.35     62.95 o 
  -1   4  11     4437.28     4512.43     68.58 o 
   0   4  11     2216.37     2120.11     38.78 o 
   1   4  11        3.19       22.08     37.11 o 
   2   4  11      919.47      921.18     39.69 o 
   3   4  11     2084.00     1981.88     68.35 o 
   4   4  11     1061.60     1115.66     46.27 o 
  -8   5  11       13.18      -55.20     57.78 o 
  -7   5  11      476.98      489.25     21.37 o 
  -6   5  11     2701.79     2792.20     72.34 o 
  -5   5  11     2232.90     2296.14     63.42 o 
  -4   5  11       27.70       10.33     40.87 o 
  -3   5  11     1925.71     2140.42     55.43 o 
  -2   5  11     3281.36     3404.99     65.30 o 
  -1   5  11     1478.48     1541.02     50.73 o 
   0   5  11      717.35      715.16     20.54 o 
   1   5  11      267.00      273.16     12.68 o 
   2   5  11     2083.30     2348.99     66.47 o 
   3   5  11     2303.21     2317.52     73.28 o 
  -8   6  11      108.28      106.40     17.38 o 
  -7   6  11     1618.58     1825.69     61.77 o 
  -6   6  11     2296.30     2387.27     69.29 o 
  -5   6  11      719.15      709.56     30.30 o 
  -4   6  11       34.05       42.51     12.21 o 
  -3   6  11      702.74      823.24     32.88 o 
  -2   6  11     3034.51     2950.50     65.06 o 
  -1   6  11     1748.06     1793.74     55.67 o 
   0   6  11       17.23      -11.33     30.06 o 
   1   6  11      730.07      711.44     30.77 o 
   2   6  11     1675.17     1762.03     66.70 o 
   3   6  11      863.49      889.94     35.23 o 
  -8   7  11      446.95      393.42     20.90 o 
  -7   7  11     1318.17     1261.75     49.79 o 
  -6   7  11     1634.47     1603.73     66.00 o 
  -5   7  11      630.77      648.02     25.60 o 
  -4   7  11      527.40      552.66     23.25 o 
  -3   7  11     3703.54     3598.06     75.63 o 
  -2   7  11     2305.09     2362.61     65.06 o 
  -1   7  11     1099.98     1059.05     41.34 o 
   0   7  11      114.67      113.78     15.27 o 
   1   7  11      683.77      720.83     30.30 o 
   2   7  11     1472.31     1496.39     63.18 o 
  -7   8  11     1175.24     1161.69     52.38 o 
  -6   8  11      556.66      618.43     21.84 o 
  -5   8  11      147.21       40.16     52.85 o 
  -4   8  11      982.09      957.35     40.16 o 
  -3   8  11     2791.96     2749.45     71.87 o 
  -2   8  11     1254.24     1251.42     55.20 o 
  -1   8  11      139.82      144.45     14.33 o 
   0   8  11      290.08      244.61     10.80 o 
   1   8  11     1598.15     1502.26     64.12 o 
  -6   9  11      186.51      222.90     17.85 o 
  -5   9  11       11.06       21.37     55.43 o 
  -4   9  11     1183.05     1213.60     50.03 o 
  -3   9  11     1679.98     1748.41     69.05 o 
  -2   9  11      895.17      932.92     33.59 o 
  -1   9  11      127.60       71.40     54.02 o 
   0   9  11     1042.95     1021.33     30.99 o 
  -4  10  11     1405.09     1390.46     62.71 o 
  -3  10  11     1173.40     1126.46     50.73 o 
  -1 -10  12     1337.27     1355.94     60.13 o 
   0 -10  12      263.78      311.17     14.28 o 
   1 -10  12        0.26       31.94     65.06 o 
  -3  -9  12      434.66      459.65     21.61 o 
  -2  -9  12      788.95      777.44     30.30 o 
  -1  -9  12      750.54      763.34     32.65 o 
   0  -9  12      158.31      168.18     30.65 o 
   1  -9  12       49.60       45.33     59.42 o 
   2  -9  12      477.45      530.11     24.90 o 
   3  -9  12      668.95      920.01     36.17 o 
  -4  -8  12        4.54      -33.82     67.88 o 
  -3  -8  12      505.35      514.98     14.12 o 
  -2  -8  12     1266.91     1248.83     49.09 o 
  -1  -8  12      851.37      903.10     36.88 o 
   0  -8  12        4.88       47.28     14.69 o 
   1  -8  12      424.59      438.51     17.62 o 
   2  -8  12      687.15      869.27     32.18 o 
   3  -8  12      509.10      698.75     27.48 o 
   4  -8  12      147.92      189.31     20.20 o 
  -5  -7  12       71.12       95.83     20.90 o 
  -4  -7  12      103.99       45.10     64.36 o 
  -3  -7  12      982.31      974.26     37.81 o 
  -2  -7  12     1325.20     1470.08     61.07 o 
  -1  -7  12      489.59      564.88     21.84 o 
   0  -7  12        8.81      -33.07     58.84 o 
   1  -7  12      594.96      683.72     26.78 o 
   2  -7  12     1251.00     1606.08     62.71 o 
   3  -7  12      492.02      616.08     23.96 o 
   4  -7  12        6.21       58.72     62.24 o 
  -6  -6  12      551.53      564.17     23.49 o 
  -5  -6  12       30.69      -48.38     63.65 o 
  -4  -6  12      574.83      615.37     26.78 o 
  -3  -6  12     1617.58     1713.65     70.70 o 
  -2  -6  12     1988.96     1995.74     70.70 o 
  -1  -6  12      317.08      360.77     14.80 o 
   0  -6  12      211.70      227.77     13.04 o 
   1  -6  12     1747.77     1836.26     69.99 o 
   3  -6  12      311.76      392.95     17.62 o 
   4  -6  12       34.23       55.20     61.07 o 
  -7  -5  12     1245.81     1181.42     50.50 o 
  -6  -5  12      150.47      166.53     20.43 o 
  -5  -5  12      232.56      101.70     62.01 o 
  -4  -5  12     1736.06     1881.59     75.39 o 
  -3  -5  12     1823.22     2019.93     71.40 o 
  -2  -5  12     1798.55     1836.26     66.70 o 
  -1  -5  12        0.26      -32.41     45.33 o 
   0  -5  12      989.91     1043.41     32.44 o 
   1  -5  12     2569.26     2841.29     77.04 o 
   2  -5  12     1412.41     1678.42     65.30 o 
   3  -5  12       42.38       -8.22     57.07 o 
  -7  -4  12      561.25      512.73     25.37 o 
  -6  -4  12        3.67       25.84     60.60 o 
  -5  -4  12      694.85      666.58     28.89 o 
  -4  -4  12     1774.08     1788.58     70.23 o 
  -3  -4  12     1968.13     1960.03     69.76 o 
  -2  -4  12      425.29      462.70     16.91 o 
  -1  -4  12      219.93      210.68     13.62 o 
   0  -4  12     4344.28     4403.40    122.72 o 
   1  -4  12     2430.35     2888.26     79.39 o 
   2  -4  12      461.41      585.78     23.25 o 
  -7  -3  12      274.81      228.06     19.49 o 
  -6  -3  12        6.44      -20.67     58.72 o 
  -5  -3  12     1631.91     1434.62     62.48 o 
  -4  -3  12     2027.57     1841.89     69.76 o 
  -3  -3  12     1402.85     1247.66     47.21 o 
  -2  -3  12       96.88        7.75     49.32 o 
  -1  -3  12      597.84      622.89     25.13 o 
   0  -3  12     2060.12     2106.47    151.02 o 
   2  -3  12      183.63      203.17     17.85 o 
  -8  -2  12     1009.80      629.00     32.65 o 
  -7  -2  12       67.91      -50.26     76.10 o 
  -6  -2  12      368.95      319.43     20.43 o 
  -5  -2  12     2125.59     1819.11     73.52 o 
  -4  -2  12     2536.83     2037.31     69.52 o 
  -3  -2  12      839.33      774.85     34.06 o 
  -2  -2  12      122.63       54.26     54.73 o 
  -1  -2  12     1342.23     1236.38     48.62 o 
   0  -2  12     3568.31     2883.15     59.60 o 
   2  -2  12       16.51        3.29     52.85 o 
  -8  -1  12      328.64      381.67     30.77 o 
  -7  -1  12        2.15      -91.37     91.37 o 
  -6  -1  12     1290.29     1539.14     66.23 o 
  -5  -1  12     2576.24     3170.82    104.05 o 
  -4  -1  12     4435.95     4839.37    107.81 o 
  -3  -1  12      102.88       86.43     51.67 o 
  -2  -1  12     1407.08     1504.85     62.24 o 
  -1  -1  12     3921.00     3359.66     75.86 o 
   0  -1  12     3730.94     3204.45     53.13 o 
   2  -1  12       29.92      -45.10     45.10 o 
  -8   0  12      161.31      132.47     79.39 o 
  -7   0  12      159.31      154.55     20.43 o 
  -6   0  12     2258.58     2651.04     89.25 o 
  -5   0  12     2300.37     2676.64     85.49 o 
  -4   0  12      861.77      927.99     37.58 o 
  -3   0  12       93.29      127.30     12.68 o 
  -2   0  12     4243.04     4207.32     77.04 o 
  -1   0  12     3891.20     3538.40     71.17 o 
   0   0  12     1737.57     1510.65     39.04 o 
   2   0  12      974.22      859.64     36.17 o 
  -8   1  12       27.64       33.35     63.42 o 
  -7   1  12      573.73      613.26     22.08 o 
  -6   1  12     2011.19     2302.48     73.28 o 
  -5   1  12     2769.22     2976.34     75.86 o 
  -4   1  12       76.68       72.81     42.51 o 
  -3   1  12      985.80     1021.47     40.87 o 
  -2   1  12     1920.91     1906.48     55.90 o 
  -1   1  12     2650.44     2422.50     58.25 o 
   0   1  12      632.76      619.38     17.07 o 
   1   1  12        8.87        6.58     10.80 o 
   2   1  12     1732.26     1524.81     59.42 o 
   3   1  12     1740.12     1593.16     65.06 o 
  -8   2  12       27.83      -16.21     60.60 o 
  -7   2  12     1510.24     1584.47     61.77 o 
  -6   2  12     2495.21     2516.92     72.34 o 
  -5   2  12      940.07     1002.68     40.87 o 
  -4   2  12       87.71       91.13     11.74 o 
  -3   2  12      842.37      901.92     42.75 o 
  -2   2  12     3635.19     3792.77     67.17 o 
  -1   2  12     2950.21     2890.14     60.83 o 
   0   2  12      226.91      199.61      8.04 o 
   1   2  12      224.57      200.35     11.98 o 
   2   2  12     1480.47     1490.99     59.19 o 
   3   2  12     2112.86     1935.37     68.58 o 
   4   2  12      413.07      403.99     19.49 o 
  -8   3  12      409.41      354.66     18.56 o 
  -7   3  12     1389.99     1446.13     62.71 o 
  -6   3  12     2130.49     2854.44     73.99 o 
  -5   3  12      990.86     1095.69     44.86 o 
  -4   3  12      382.12      423.95     16.91 o 
  -3   3  12     2731.86     2852.80     62.71 o 
  -2   3  12     4139.85     4158.00     71.40 o 
  -1   3  12     1622.21     1579.54     50.97 o 
   0   3  12      157.14      139.85      8.46 o 
   1   3  12     1795.15     1763.21     57.31 o 
   2   3  12     2545.94     2524.68     69.29 o 
   3   3  12     1668.50     1645.54     67.88 o 
   4   3  12       23.82       50.50     53.32 o 
  -8   4  12      678.47      664.70     31.24 o 
  -7   4  12     1863.33     1805.96     72.11 o 
  -6   4  12     1118.64     1110.26     50.50 o 
  -5   4  12       37.33       50.50     43.92 o 
  -4   4  12     1275.13     1345.60     55.20 o 
  -3   4  12     3567.77     3648.79     69.29 o 
  -2   4  12     3236.86     3401.93     66.47 o 
  -1   4  12      429.68      421.37     15.50 o 
   0   4  12      364.39      372.85     24.54 o 
   1   4  12     2329.56     2198.43     65.53 o 
   2   4  12     2125.70     2144.18     67.88 o 
   3   4  12      434.33      416.43     17.15 o 
  -8   5  12      911.88      904.04     41.81 o 
  -7   5  12     1308.08     1253.06     51.67 o 
  -6   5  12      379.44      410.80     17.38 o 
  -5   5  12      187.70      209.51     13.86 o 
  -4   5  12     1176.65     1302.62     54.49 o 
  -3   5  12     3362.09     3402.64     69.99 o 
  -2   5  12     1681.59     1748.88     56.14 o 
  -1   5  12       12.00        2.58     38.75 o 
   0   5  12     1341.46     1346.40     39.19 o 
   1   5  12     2098.61     2182.23     67.41 o 
   2   5  12     1274.20     1210.78     54.96 o 
   3   5  12       97.86      100.53     16.44 o 
  -8   6  12      922.67      873.27     31.94 o 
  -7   6  12      838.44      815.72     33.59 o 
  -6   6  12      167.17      158.54     15.27 o 
  -5   6  12      365.69      356.78     18.79 o 
  -4   6  12     1848.94     1940.54     62.48 o 
  -3   6  12     2076.71     2082.87     62.48 o 
  -2   6  12      653.13      680.90     27.72 o 
  -1   6  12      167.29      167.70     13.15 o 
   0   6  12     1754.77     1714.89     47.09 o 
   1   6  12     1783.56     1815.59     66.47 o 
   2   6  12      794.56      792.00     30.06 o 
  -7   7  12      587.07      567.69     24.66 o 
  -6   7  12        2.17       16.91     51.91 o 
  -5   7  12      604.01      629.94     26.31 o 
  -4   7  12     1978.61     2007.71     66.47 o 
  -3   7  12     1899.92     1871.72     65.30 o 
  -2   7  12      210.95      201.52     14.09 o 
  -1   7  12      587.89      604.80     27.25 o 
   0   7  12     2022.11     1909.26     48.81 o 
   1   7  12     1112.18     1160.99     46.74 o 
  -6   8  12       85.28      -39.46     60.83 o 
  -5   8  12     1851.41     1808.07     73.05 o 
  -4   8  12     2037.48     1923.86     69.99 o 
  -3   8  12      724.07      672.21     31.24 o 
  -2   8  12        6.22       17.15     51.91 o 
  -1   8  12      951.88      871.86     37.35 o 
   0   8  12     2451.59     2434.17     75.51 o 
  -5   9  12     1173.73     1142.90     46.51 o 
  -4   9  12     1332.44     1288.76     61.30 o 
  -3   9  12      138.35      140.93     16.44 o 
  -2   9  12      468.88      442.97     22.31 o 
  -2  -9  13      466.19      530.82     20.90 o 
  -1  -9  13        7.97       13.39     62.24 o 
   0  -9  13      466.36      471.91     15.12 o 
   1  -9  13      665.62      757.71     32.18 o 
  -4  -8  13      622.88      602.69     27.72 o 
  -3  -8  13      568.29      572.86     29.59 o 
  -2  -8  13      188.97      225.25     18.32 o 
  -1  -8  13       34.43      -22.08     57.07 o 
   0  -8  13      498.04      547.63     21.61 o 
   1  -8  13     1281.58     1526.22     65.30 o 
   2  -8  13      433.10      580.14     25.60 o 
   3  -8  13        4.84      -17.85     65.53 o 
  -5  -7  13      179.08      131.77     72.34 o 
  -4  -7  13     1126.32     1228.40     47.91 o 
  -3  -7  13      817.42      892.29     40.87 o 
  -2  -7  13      153.82      176.86     16.91 o 
  -1  -7  13      310.89      335.87     16.44 o 
   0  -7  13     1233.85     1346.38     67.17 o 
   1  -7  13      976.88     1174.85     44.63 o 
   2  -7  13       62.62       74.46     17.15 o 
   3  -7  13       84.87      100.29     18.32 o 
  -5  -6  13      885.20      940.21     36.64 o 
  -4  -6  13     1274.26     1790.22     59.42 o 
  -3  -6  13      745.31      783.31     35.94 o 
  -2  -6  13        0.67       91.84     49.56 o 
  -1  -6  13      750.66      754.42     26.78 o 
   0  -6  13     1355.92     1379.47     97.00 o 
   1  -6  13     1047.42     1298.39     51.44 o 
   2  -6  13       65.74       11.74     57.07 o 
   3  -6  13      272.20      346.68     19.02 o 
  -6  -5  13      375.15      384.02     21.37 o 
  -5  -5  13     1435.69     1348.65     61.77 o 
  -4  -5  13     1686.10     2020.16     69.52 o 
  -3  -5  13      416.77      454.72     16.68 o 
  -2  -5  13      305.57      295.00     15.27 o 
  -1  -5  13     2222.59     2202.90     73.05 o 
   0  -5  13     2070.33     2164.61     51.80 o 
   1  -5  13      488.65      608.33     24.90 o 
   2  -5  13       65.32       64.83     15.97 o 
  -7  -4  13       47.58      -50.97     75.86 o 
  -6  -4  13     1237.90     1142.43     48.85 o 
  -5  -4  13     1876.43     2110.35     78.68 o 
  -4  -4  13      726.52      724.83     29.36 o 
  -3  -4  13        1.10      -17.85     49.56 o 
  -2  -4  13     1583.19     1521.05     66.00 o 
  -1  -4  13     2511.72     2537.12     75.39 o 
   0  -4  13     1404.73     1622.24     46.33 o 
   1  -4  13       28.93       61.07     55.20 o 
  -7  -3  13      193.02      153.37     20.43 o 
  -6  -3  13     1210.58      920.01     33.35 o 
  -5  -3  13     1919.65     1929.97     65.77 o 
  -4  -3  13      147.99      105.93     15.74 o 
  -3  -3  13      178.48      167.70     15.03 o 
  -2  -3  13     2136.91     1868.67     74.69 o 
  -1  -3  13     2298.96     2136.66     75.16 o 
   0  -3  13     1049.41     1016.46     29.22 o 
   1  -3  13       21.20      -58.48     58.48 o 
  -7  -2  13      669.63      448.85     24.43 o 
  -6  -2  13     1864.59     1321.41     71.17 o 
  -5  -2  13     1469.54     1194.58     47.44 o 
  -4  -2  13       60.82       -3.76     59.89 o 
  -3  -2  13      891.88      809.85     37.35 o 
  -2  -2  13     1864.17     1558.40     63.65 o 
  -1  -2  13     2694.23     2596.31     84.09 o 
   0  -2  13      176.70      164.47     11.12 o 
   1  -2  13      195.29      158.54     16.44 o 
  -8  -1  13      165.58      143.27    113.91 o 
  -7  -1  13     1034.92     1160.52     45.33 o 
  -6  -1  13     2586.73     2959.43    116.26 o 
  -5  -1  13      900.28     1043.08     49.56 o 
  -4  -1  13       19.59       96.30     61.30 o 
  -3  -1  13     3192.96     3157.66     89.72 o 
  -2  -1  13     3357.05     3268.53     86.67 o 
  -1  -1  13     2044.07     1804.08     69.05 o 
   0  -1  13        7.73      -14.19     14.80 o 
   1  -1  13      834.71      749.72     34.76 o 
  -8   0  13      455.26      502.40     26.78 o 
  -7   0  13     1662.80     1702.85     81.50 o 
  -6   0  13     2551.39     3063.48    100.53 o 
  -5   0  13      116.85      100.06     60.36 o 
  -4   0  13     2334.73     2768.95     82.21 o 
  -3   0  13     4007.50     4085.66     87.37 o 
  -2   0  13     2344.31     2161.32     70.23 o 
  -1   0  13      285.52      263.06     13.15 o 
   0   0  13       45.05       46.55      8.47 o 
   1   0  13     1693.83     1375.90     61.30 o 
  -8   1  13      869.21      865.99     37.11 o 
  -7   1  13     2021.78     2467.60     88.31 o 
  -6   1  13      191.78      218.90     17.38 o 
  -5   1  13       70.32       75.63     50.50 o 
  -4   1  13     1313.83     1447.77     61.77 o 
  -3   1  13     1963.82     1997.15     65.30 o 
  -2   1  13     2767.06     2568.36     66.23 o 
  -1   1  13       29.17       18.79     38.52 o 
   0   1  13      971.20      832.95     24.83 o 
   1   1  13     2047.39     1868.67     62.24 o 
   2   1  13     1734.07     1709.19     65.30 o 
  -8   2  13      638.36      583.20     27.95 o 
  -7   2  13     1156.03     1161.22     56.37 o 
  -6   2  13      688.96      724.12     37.58 o 
  -5   2  13      118.84      151.96     14.56 o 
  -4   2  13     3188.62     3289.66     74.22 o 
  -3   2  13     3292.29     3397.24     72.34 o 
  -2   2  13      480.11      477.50     22.31 o 
  -1   2  13       15.36        4.70     39.69 o 
   0   2  13     1207.84     1190.46     32.63 o 
   1   2  13     2227.76     2159.44     63.65 o 
   2   2  13      893.21      788.01     35.23 o 
   3   2  13       54.14       60.60     15.50 o 
  -8   3  13     1435.64     1458.58     66.00 o 
  -7   3  13      816.98      864.34     43.22 o 
  -6   3  13       27.86       69.99     49.32 o 
  -5   3  13     1309.97     1329.39     59.19 o 
  -4   3  13     2536.07     2616.98     69.05 o 
  -3   3  13     2438.71     2660.67     65.30 o 
  -2   3  13      523.53      488.54     20.20 o 
  -1   3  13      512.89      505.92     21.37 o 
   0   3  13     2399.24     2331.14     45.64 o 
   1   3  13     2623.61     2395.02     70.23 o 
   2   3  13      619.44      644.26     25.13 o 
   3   3  13       29.55       -7.52     54.73 o 
  -8   4  13     1063.10     1042.14     40.40 o 
  -7   4  13      246.36      258.60     16.91 o 
  -6   4  13       84.07       73.99     15.03 o 
  -5   4  13     1703.48     1678.65     66.23 o 
  -4   4  13     3549.45     3808.74     79.39 o 
  -3   4  13     1159.80     1244.37     52.38 o 
  -2   4  13       38.00       75.39     41.10 o 
  -1   4  13     1542.54     1538.43     57.31 o 
   0   4  13     3196.03     3078.75     50.49 o 
   1   4  13     1197.16     1164.98     46.04 o 
   2   4  13       11.87      -25.60     50.26 o 
   3   4  13      376.25      375.33     18.32 o 
  -8   5  13      559.17      555.25     26.54 o 
  -7   5  13        4.72      -45.57     59.66 o 
  -6   5  13      512.97      543.50     17.15 o 
  -5   5  13     1544.72     1683.12     63.42 o 
  -4   5  13     2214.96     2247.99     67.88 o 
  -3   5  13      650.54      644.26     28.65 o 
  -2   5  13      718.15      770.16     32.65 o 
  -1   5  13     1670.52     1606.55     62.48 o 
   0   5  13     1277.35     1236.43     35.67 o 
   1   5  13      328.00      328.83     15.50 o 
   2   5  13        5.55      -54.02     54.02 o 
  -7   6  13       22.54       -7.05     60.36 o 
  -6   6  13      936.00      964.87     41.57 o 
  -5   6  13     1978.81     2098.85     70.70 o 
  -4   6  13     1141.23     1161.93     49.56 o 
  -3   6  13       23.09       30.77     46.74 o 
  -2   6  13      788.69      762.88     36.88 o 
  -1   6  13     1957.87     1912.36     66.94 o 
   0   6  13     1494.82     1443.02     42.38 o 
   1   6  13      279.99      301.35     16.44 o 
  -7   7  13      258.52      222.19     19.02 o 
  -6   7  13     1127.59     1122.23     47.91 o 
  -5   7  13      883.22     1007.85     44.39 o 
  -4   7  13      537.38      537.86     24.19 o 
  -3   7  13       57.57       35.00     51.91 o 
  -2   7  13     1353.88     1350.30     57.78 o 
  -1   7  13     2408.17     2228.73     73.99 o 
   0   7  13      800.91      808.33     50.03 o 
  -5   8  13     1118.90     1125.52     40.40 o 
  -4   8  13      115.75      109.69     16.68 o 
  -3   8  13      329.67      309.80     17.15 o 
  -2   8  13     2014.91     2065.26     73.99 o 
  -1   8  13     1263.38     1217.36     50.03 o 
  -3  -8  14        3.14      -25.84     65.77 o 
  -2  -8  14      158.42      162.53     18.79 o 
  -1  -8  14      822.93      988.83     38.99 o 
   0  -8  14      826.82     1068.13    109.69 o 
   1  -8  14      151.06      194.71     18.79 o 
  -4  -7  14      281.63      325.77     20.67 o 
  -3  -7  14       29.63        8.46     60.60 o 
  -2  -7  14      518.26      613.49     27.72 o 
  -1  -7  14     1248.10     1380.13     52.61 o 
   0  -7  14      435.67      493.52     12.00 o 
   1  -7  14        0.77      -12.21     58.48 o 
   2  -7  14      328.08      372.75     19.26 o 
  -5  -6  14      854.75      911.32     38.28 o 
  -4  -6  14       68.32      110.39     62.01 o 
  -3  -6  14      340.20      339.39     18.09 o 
  -2  -6  14     1004.48     1067.98     45.57 o 
  -1  -6  14      818.56      884.54     42.04 o 
   0  -6  14      438.73      504.07     41.69 o 
   1  -6  14       38.32       31.94     55.90 o 
   2  -6  14      512.63      599.87     24.66 o 
  -6  -5  14      876.64      952.65     36.41 o 
  -5  -5  14      568.58      582.26     29.36 o 
  -4  -5  14        5.31      -60.13     60.13 o 
  -3  -5  14      711.01      762.17     35.94 o 
  -2  -5  14     1851.25     1925.51     74.46 o 
  -1  -5  14      792.96      931.99     39.22 o 
   0  -5  14       95.63      124.60     11.04 o 
   1  -5  14      293.08      310.74     17.38 o 
  -6  -4  14     1073.55      887.36     43.92 o 
  -5  -4  14      187.80      193.07     18.09 o 
  -4  -4  14      297.95      253.67     17.38 o 
  -3  -4  14     1602.57     1608.90     65.06 o 
  -2  -4  14     1366.07     1446.13     63.42 o 
  -1  -4  14      407.31      434.28     16.68 o 
   0  -4  14        4.88       27.41     40.52 o 
   1  -4  14      737.96      884.31     38.52 o 
  -7  -3  14      823.68      641.44     25.13 o 
  -6  -3  14      539.70      446.26     20.67 o 
  -5  -3  14        2.05       42.28     55.43 o 
  -4  -3  14      508.51      460.83     20.90 o 
  -3  -3  14     2037.52     1882.53     77.27 o 
  -2  -3  14     1985.20     1742.78     69.05 o 
  -1  -3  14      180.47      157.37     16.21 o 
   0  -3  14      286.57      265.85     12.80 o 
   1  -3  14      799.20      855.42     42.75 o 
  -7  -2  14      847.81      562.06     25.13 o 
  -6  -2  14      423.27      306.04     21.84 o 
  -5  -2  14       73.43      -38.05     66.70 o 
  -4  -2  14     1958.82     1611.95     61.77 o 
  -3  -2  14     2600.70     2174.71     86.90 o 
  -2  -2  14      601.73      588.83     22.78 o 
  -1  -2  14       19.03       87.37     56.60 o 
   0  -2  14      832.42      743.50     60.48 o 
  -7  -1  14      683.93      782.37     37.81 o 
  -6  -1  14       52.51      104.75     87.14 o 
  -5  -1  14      461.20      536.93     25.13 o 
  -4  -1  14     1478.19     1662.68     69.05 o 
  -3  -1  14     2236.24     2396.20     88.55 o 
  -2  -1  14      321.33      327.89     17.15 o 
  -1  -1  14      259.91      239.10     15.97 o 
   0  -1  14     2127.11     1750.56     50.82 o 
  -8   0  14     1068.51     1139.85     50.26 o 
  -7   0  14      414.25      474.45     25.84 o 
  -6   0  14       22.19      -46.04     72.58 o 
  -5   0  14     1032.78     1288.29     56.60 o 
  -4   0  14     2335.03     2475.35     86.43 o 
  -3   0  14     1466.04     1561.22     55.43 o 
  -2   0  14      105.77      115.56     14.33 o 
  -1   0  14     1005.22      852.60     38.99 o 
   0   0  14     1334.83     1170.76     33.54 o 
  -8   1  14      590.65      565.58     30.06 o 
  -7   1  14       30.46      -23.72     73.28 o 
  -6   1  14      504.08      564.41     20.67 o 
  -5   1  14     1025.46     1061.87     49.09 o 
  -4   1  14     2931.95     3061.13     84.09 o 
  -3   1  14      842.74      929.64     34.53 o 
  -2   1  14        6.16       39.46     42.75 o 
  -1   1  14     1917.09     1695.57     64.36 o 
   0   1  14     2351.05     2161.46     48.79 o 
   1   1  14     1070.25      918.36     36.41 o 
  -8   2  14      249.56      251.32     21.37 o 
  -7   2  14       22.49      -12.45     63.42 o 
  -6   2  14      892.87      897.69     37.81 o 
  -5   2  14     1936.26     2120.45     75.39 o 
  -4   2  14     1236.30     1298.63     52.14 o 
  -3   2  14      465.01      514.85     17.85 o 
  -2   2  14      635.17      632.52     26.54 o 
  -1   2  14     3043.90     2849.74     72.81 o 
   0   2  14     2379.40     2192.22     52.38 o 
   1   2  14      309.38      283.49     14.56 o 
  -8   3  14      215.73      207.39     20.90 o 
  -7   3  14      169.51      163.71     18.56 o 
  -6   3  14      863.00     1103.21     38.75 o 
  -5   3  14     2236.13     2347.81     73.99 o 
  -4   3  14      625.22      702.51     29.12 o 
  -3   3  14        5.87      -12.45     45.33 o 
  -2   3  14     1545.89     1684.76     61.30 o 
  -1   3  14     2837.96     2789.85     72.11 o 
   0   3  14     1704.76     1553.31     74.57 o 
   1   3  14        4.23       23.25     47.21 o 
   2   3  14      449.37      444.15     21.61 o 
  -7   4  14      399.14      446.50     19.26 o 
  -6   4  14     1270.36     1244.84     54.73 o 
  -5   4  14     1573.07     1723.99     66.47 o 
  -4   4  14      360.68      367.58     18.09 o 
  -3   4  14      278.40      318.26     14.56 o 
  -2   4  14     2064.02     2131.26     66.47 o 
  -1   4  14     2432.07     2452.57     72.58 o 
   0   4  14      456.95      469.54     14.77 o 
   1   4  14      104.92      119.79     15.27 o 
   2   4  14      760.22      779.32     37.58 o 
  -7   5  14      600.49      568.16     25.13 o 
  -6   5  14     1808.16     1934.67     73.28 o 
  -5   5  14      992.15     1043.55     37.81 o 
  -4   5  14        3.29      -18.09     50.50 o 
  -3   5  14     1012.05     1029.46     49.32 o 
  -2   5  14     1650.26     1632.15     66.00 o 
  -1   5  14     1361.79     1296.51     54.96 o 
   0   5  14      137.00      114.05     34.06 o 
   1   5  14      401.27      413.38     18.79 o 
  -6   6  14     1021.98     1044.96     43.45 o 
  -5   6  14      366.44      336.11     17.62 o 
  -4   6  14       74.77       68.58     53.55 o 
  -3   6  14     1401.09     1383.18     54.49 o 
  -2   6  14     1788.71     1730.09     67.88 o 
  -1   6  14      849.28      761.94     38.28 o 
   0   6  14        7.76      -39.19     39.19 o 
  -6   7  14      699.79      725.53     29.12 o 
  -5   7  14        6.80       99.59     56.84 o 
  -4   7  14      417.96      433.11     18.56 o 
  -3   7  14     1822.03     1860.21     73.05 o 
  -2   7  14     1839.32     1821.69     73.52 o 
  -1   7  14      266.58      248.97     17.15 o 
  -3  -7  15      839.80     1028.52     37.35 o 
  -2  -7  15      611.30      702.04     34.29 o 
  -1  -7  15      195.38      258.83     18.56 o 
   0  -7  15       69.80       20.31     43.68 o 
   1  -7  15      480.03      614.67     33.82 o 
  -4  -6  15      550.23      643.32     24.19 o 
  -3  -6  15     1230.89     1414.42     59.19 o 
  -2  -6  15      630.85      732.11     25.60 o 
  -1  -6  15        2.83       69.05     56.84 o 
   0  -6  15      379.22      422.80     12.87 o 
   1  -6  15      759.25      930.81     34.76 o 
  -5  -5  15      192.23       77.51     70.93 o 
  -4  -5  15     1127.51     1488.17     58.72 o 
  -3  -5  15      891.60      972.62     37.35 o 
  -2  -5  15      210.36      266.82     17.38 o 
  -1  -5  15       65.53       52.85     16.21 o 
   0  -5  15      515.65      601.88     17.44 o 
   1  -5  15      859.28     1129.99     42.75 o 
  -6  -4  15        1.81       66.00     66.00 o 
  -5  -4  15      452.04      436.87     24.19 o 
  -4  -4  15     1092.69     1000.57     47.68 o 
  -3  -4  15     1196.37     1074.79     52.14 o 
  -2  -4  15      104.02      131.06     16.44 o 
  -1  -4  15      315.67      308.16     17.62 o 
   0  -4  15     1273.55     1470.34     45.33 o 
  -6  -3  15       58.71      104.05     62.01 o 
  -5  -3  15     1304.88     1043.08     51.91 o 
  -4  -3  15     1741.80     1505.55     59.89 o 
  -3  -3  15      719.58      702.04     34.29 o 
  -2  -3  15       33.86       -6.58     57.54 o 
  -1  -3  15      792.25      818.54     31.71 o 
   0  -3  15     1504.13     1704.32     78.80 o 
  -6  -2  15      589.76      408.92     22.78 o 
  -5  -2  15     1721.00     1638.26     52.85 o 
  -4  -2  15     1419.17     1096.40     45.80 o 
  -3  -2  15      158.20      166.53     18.09 o 
  -2  -2  15      188.57      201.76     18.56 o 
  -1  -2  15     1526.45     1395.16     59.42 o 
   0  -2  15     1815.46     1844.49     51.68 o 
  -7  -1  15       55.62      -21.14    105.93 o 
  -6  -1  15     1043.38     1234.27     67.41 o 
  -5  -1  15     1454.41     1676.07     76.33 o 
  -4  -1  15      617.67      634.63     30.77 o 
  -3  -1  15       21.34       52.38     63.65 o 
  -2  -1  15      953.63      922.83     36.88 o 
  -1  -1  15     2128.34     1844.48     80.33 o 
   0  -1  15     1157.77     1037.11     33.13 o 
  -7   0  15      279.32      306.98     27.72 o 
  -6   0  15      549.57      661.41     25.84 o 
  -5   0  15     1325.95     1506.26     53.79 o 
  -4   0  15      596.52      641.21     26.07 o 
  -3   0  15      192.46      202.46     17.62 o 
  -2   0  15     1169.84     1155.12     40.87 o 
  -1   0  15     1849.97     1791.16     73.28 o 
   0   0  15      734.81      641.20     18.67 o 
  -7   1  15      665.76      731.17     27.01 o 
  -6   1  15     2167.32     2382.11     91.13 o 
  -5   1  15     1222.01     1267.62     55.43 o 
  -4   1  15      108.76      130.59     16.91 o 
  -3   1  15      581.22      613.96     27.48 o 
  -2   1  15     1914.48     1896.38     73.05 o 
  -1   1  15     1608.03     1540.55     59.19 o 
   0   1  15      206.72      170.11     10.71 o 
  -7   2  15     1232.67     1254.94     50.73 o 
  -6   2  15     1040.37     1127.87     51.20 o 
  -5   2  15      455.00      473.98     19.02 o 
  -4   2  15       11.79       38.99     53.32 o 
  -3   2  15     1475.29     1508.37     66.70 o 
  -2   2  15     3172.75     3168.47     82.44 o 
  -1   2  15      918.89      927.05     33.12 o 
   0   2  15       38.58       73.79     35.12 o 
   1   2  15      599.48      601.28     27.48 o 
  -7   3  15     1148.74     1156.06     45.10 o 
  -6   3  15      945.73      916.48     46.04 o 
  -5   3  15       74.89       76.80     16.68 o 
  -4   3  15      818.53      870.45     38.99 o 
  -3   3  15     1721.43     1819.58     70.23 o 
  -2   3  15     2136.83     2100.73     71.87 o 
  -1   3  15      162.35      176.16     15.03 o 
   0   3  15      215.42      241.44     11.04 o 
   1   3  15      840.33      786.60     35.23 o 
  -7   4  15     1095.60     1068.92     49.32 o 
  -6   4  15      413.85      399.52     19.02 o 
  -5   4  15       15.13       70.23     53.79 o 
  -4   4  15      789.94      809.15     35.47 o 
  -3   4  15     1517.71     1601.15     67.88 o 
  -2   4  15      650.18      644.97     23.96 o 
  -1   4  15      100.86       79.86     15.03 o 
   0   4  15      228.46      247.45     11.46 o 
   1   4  15      957.32      964.63     38.28 o 
  -6   5  15      250.54      270.81     18.56 o 
  -5   5  15      261.42      265.17     17.85 o 
  -4   5  15      913.93      894.17     35.00 o 
  -3   5  15     1742.74     1766.50     72.34 o 
  -2   5  15      700.99      683.02     28.89 o 
  -1   5  15        1.81        9.86     54.26 o 
   0   5  15     1051.55     1119.97     31.24 o 
  -5   6  15      567.33      608.33     23.72 o 
  -4   6  15     1611.96     1564.27     68.58 o 
  -3   6  15     1138.98     1107.67     44.63 o 
  -2   6  15       63.12       41.34     58.01 o 
  -1   6  15      237.82      232.53     17.62 o 
  -3  -6  16      214.64      273.86     19.96 o 
  -2  -6  16      118.25       79.39     65.30 o 
  -1  -6  16      608.03      706.51     30.53 o 
   0  -6  16      766.37      918.28     41.69 o 
  -4  -5  16      421.26      494.88     20.90 o 
  -3  -5  16        9.95       -2.35     18.32 o 
  -2  -5  16      317.54      338.22     19.26 o 
  -1  -5  16      714.51      813.84     35.23 o 
   0  -5  16      593.77      751.28     31.12 o 
  -5  -4  16      610.83      584.14     27.25 o 
  -4  -4  16      479.26      478.44     25.60 o 
  -3  -4  16        1.89       -3.99     18.09 o 
  -2  -4  16      592.38      590.71     26.07 o 
  -1  -4  16     1170.99     1354.58     47.91 o 
   0  -4  16      711.34      874.33     37.35 o 
  -5  -3  16      758.14      740.56     33.12 o 
  -4  -3  16      139.88      160.42     19.02 o 
  -3  -3  16      153.11      156.43     18.32 o 
  -2  -3  16     1409.51     1357.81     54.26 o 
  -1  -3  16     1469.09     1671.14     60.83 o 
   0  -3  16      221.03      255.07     20.43 o 
  -6  -2  16      928.48      674.56     27.01 o 
  -5  -2  16      333.88      239.81     21.14 o 
  -4  -2  16        6.18       22.55     62.95 o 
  -3  -2  16      683.29      534.34     24.19 o 
  -2  -2  16     1642.97     1440.73     61.77 o 
  -1  -2  16      882.11      799.28     35.47 o 
   0  -2  16       12.41      -73.28     73.28 o 
  -6  -1  16      838.81      938.33     42.51 o 
  -5  -1  16      110.94      101.23     27.48 o 
  -4  -1  16      183.49      127.07     84.79 o 
  -3  -1  16      869.61      771.10     40.87 o 
  -2  -1  16     1356.09     1334.80     50.97 o 
  -1  -1  16     1003.61      933.16     44.16 o 
   0  -1  16       20.81       53.08     61.07 o 
  -6   0  16      445.16      438.28     27.48 o 
  -5   0  16       41.59       40.63     23.02 o 
  -4   0  16      441.92      496.29     22.55 o 
  -3   0  16     1542.92     1761.33     66.47 o 
  -2   0  16     1715.87     1664.80     73.05 o 
  -1   0  16      172.14       97.94     60.60 o 
   0   0  16      351.22      372.75     18.32 o 
  -6   1  16      378.14      429.59     23.72 o 
  -5   1  16       20.46       35.94     70.93 o 
  -4   1  16     1188.57     1370.03     54.73 o 
  -3   1  16     1687.98     1630.50     72.81 o 
  -2   1  16      713.07      691.24     24.43 o 
  -1   1  16        4.19       92.07     55.20 o 
   0   1  16      451.54      423.45     20.67 o 
  -6   2  16       85.30       30.53     70.46 o 
  -5   2  16      473.86      509.21     22.08 o 
  -4   2  16     1547.29     1726.33     71.64 o 
  -3   2  16     1535.24     1469.85     65.30 o 
  -2   2  16      396.92      375.80     17.38 o 
  -1   2  16      286.10      275.27     16.91 o 
   0   2  16     1156.87     1105.16     33.85 o 
  -6   3  16       21.66       11.74     66.23 o 
  -5   3  16      951.98     1106.26     45.10 o 
  -4   3  16     1878.73     2007.01     77.98 o 
  -3   3  16      693.87      667.75     32.88 o 
  -2   3  16        2.71       17.15     54.96 o 
  -1   3  16      324.44      318.96     17.38 o 
   0   3  16     1026.18      982.61     54.02 o 
  -6   4  16      258.14      266.82     19.96 o 
  -5   4  16     1129.68     1176.26     53.32 o 
  -4   4  16      882.86      871.86     37.35 o 
  -3   4  16      402.47      399.99     18.09 o 
  -2   4  16       11.32       86.20     53.79 o 
  -1   4  16      710.63      682.31     28.89 o 
  -5   5  16     1387.09     1483.00     58.72 o 
  -4   5  16     1189.69     1075.96     53.79 o 
  -3   5  16      109.11       94.19     60.36 o 
  -2   5  16      318.57      340.33     18.32 o 
  -3  -4  17      856.22      913.67     41.81 o 
  -2  -4  17      643.45      747.14     30.53 o 
  -1  -4  17      135.08      172.40     19.73 o 
   0  -4  17       97.60      144.45     19.96 o 
  -4  -3  17      431.97      403.28     22.08 o 
  -3  -3  17     1235.33     1270.21     46.74 o 
  -2  -3  17      553.97      648.73     31.00 o 
  -1  -3  17       63.17       50.26     70.23 o 
   0  -3  17      198.70      192.60     21.84 o 
  -5  -2  17      231.45       91.13     74.22 o 
  -4  -2  17     1051.72      855.65     39.69 o 
  -3  -2  17      991.43      899.10     35.00 o 
  -2  -2  17      234.05      253.90     21.84 o 
  -1  -2  17      106.98       28.65     71.87 o 
   0  -2  17      632.89      700.87     32.88 o 
  -5  -1  17      392.48      403.75     29.12 o 
  -4  -1  17      969.40     1084.42     44.39 o 
  -3  -1  17      644.97      729.29     31.24 o 
  -2  -1  17       94.88       74.93     78.92 o 
  -1  -1  17      285.61      224.78     23.49 o 
   0  -1  17      847.36      848.84     40.63 o 
  -5   0  17      792.42      886.89     42.04 o 
  -4   0  17     1515.21     1503.91     72.58 o 
  -3   0  17      482.47      471.86     23.72 o 
  -2   0  17       11.96      -62.95     71.40 o 
  -1   0  17      451.20      415.49     21.14 o 
   0   0  17      739.31      632.28     27.01 o 
  -5   1  17     1325.74     1502.03     66.47 o 
  -4   1  17      943.17     1025.00     39.22 o 
  -3   1  17      114.70      131.53     71.64 o 
  -2   1  17      157.59      150.32     19.26 o 
  -1   1  17      971.74      922.83     44.39 o 
   0   1  17      989.13      910.14     37.81 o 
  -5   2  17     1117.48     1187.06     50.97 o 
  -4   2  17      453.96      476.09     22.78 o 
  -3   2  17        6.26       53.32     64.59 o 
  -2   2  17      714.68      722.24     30.53 o 
  -1   2  17     1094.93     1156.29     51.67 o 
  -5   3  17      746.60      822.30     33.82 o 
  -4   3  17      132.60       38.52     68.11 o 
  -3   3  17       38.63       53.08     61.30 o 
  -2   3  17      709.99      780.49     33.12 o 
  -3   4  17      230.33      246.15     19.26 o 
  -3  -1  18      117.51      120.73     91.13 o 
  -2  -1  18      530.76      524.95     27.95 o 
  -3   0  18       93.32      -62.71     84.32 o 
  -2   0  18      663.66      676.21     25.84 o 
                                                 
